# Supplementary material for: Transcriptome Analysis Reveals that Vitamin A Metabolism in the Liver Affects Feed Efficiency in Pigs
Source: G3 (Bethesda). 2016 Sep 14;6(11):3615–24. doi: 10.1534/g3.116.032839 (PMC5100860; doi:10.1534/g3.116.032839)
Supplement: Supplemental Material [file supp_g3.116.032839_FileS1.xls]

chr1	Cufflinks	gene	3109985	3110961	1000	-	.	ID=gene25-AS1;Name=LOC100514930-AS1
chr1	Cufflinks	transcript	3109985	3110961	1000	-	.	ID=ASrna36;gene=Name=LOC100514930-AS1;transcript_id=XM_003121095.2-AS1.1
chr1	Cufflinks	exon	3109985	3110961	1000	-	.	ID=ASrna36;exon_number=1;gene=LOC100514930-AS1;transcript_id=XM_003121095.2-AS1.1
chr1	Cufflinks	gene	13623793	13624198	1000	+	.	ID=gene88-AS1;Name=TIAM2-AS1
chr1	Cufflinks	transcript	13623793	13624198	1000	+	.	ID=ASrna152;gene=Name=TIAM2-AS1;transcript_id=XM_003121130.3-AS1.1
chr1	Cufflinks	exon	13623793	13624198	1000	+	.	ID=ASrna152;exon_number=1;gene=TIAM2-AS1;transcript_id=XM_003121130.3-AS1.1
chr1	Cufflinks	gene	18670119	18670526	1000	-	.	ID=gene132-AS1;Name=PPIL4-AS1
chr1	Cufflinks	transcript	18670119	18670526	1000	-	.	ID=ASrna220;gene=Name=PPIL4-AS1;transcript_id=XM_003480235.1-AS1.1
chr1	Cufflinks	exon	18670119	18670526	1000	-	.	ID=ASrna220;exon_number=1;gene=PPIL4-AS1;transcript_id=XM_003480235.1-AS1.1
chr1	Cufflinks	gene	18672692	18673099	1000	-	.	ID=gene132-AS2;Name=PPIL4-AS2
chr1	Cufflinks	transcript	18672692	18673099	1000	-	.	ID=ASrna221;gene=Name=PPIL4-AS2;transcript_id=XM_003480235.1-AS2.1
chr1	Cufflinks	exon	18672692	18673099	1000	-	.	ID=ASrna221;exon_number=1;gene=PPIL4-AS2;transcript_id=XM_003480235.1-AS2.1
chr1	Cufflinks	gene	24139841	24140242	1000	-	.	ID=gene158-AS1;Name=FUCA2-AS1
chr1	Cufflinks	transcript	24139841	24140242	1000	-	.	ID=ASrna265;gene=Name=FUCA2-AS1;transcript_id=XM_001924263.2-AS1.1
chr1	Cufflinks	exon	24139841	24140242	1000	-	.	ID=ASrna265;exon_number=1;gene=FUCA2-AS1;transcript_id=XM_001924263.2-AS1.1
chr1	Cufflinks	gene	24142436	24142771	1000	-	.	ID=gene158-AS2;Name=FUCA2-AS2
chr1	Cufflinks	transcript	24142436	24142771	1000	-	.	ID=ASrna266;gene=Name=FUCA2-AS2;transcript_id=XM_001924263.2-AS2.1
chr1	Cufflinks	exon	24142436	24142771	1000	-	.	ID=ASrna266;exon_number=1;gene=FUCA2-AS2;transcript_id=XM_001924263.2-AS2.1
chr1	Cufflinks	gene	24146359	24146699	1000	-	.	ID=gene158-AS3;Name=FUCA2-AS3
chr1	Cufflinks	transcript	24146359	24146699	1000	-	.	ID=ASrna267;gene=Name=FUCA2-AS3;transcript_id=XM_001924263.2-AS3.1
chr1	Cufflinks	exon	24146359	24146699	1000	-	.	ID=ASrna267;exon_number=1;gene=FUCA2-AS3;transcript_id=XM_001924263.2-AS3.1
chr1	Cufflinks	gene	24539103	24539252	1000	+	.	ID=gene161-AS1;Name=AIG1-AS1
chr1	Cufflinks	transcript	24539103	24539252	1000	+	.	ID=ASrna278;gene=Name=AIG1-AS1;transcript_id=XM_001924474.2-AS1.1
chr1	Cufflinks	exon	24539103	24539252	1000	+	.	ID=ASrna278;exon_number=1;gene=AIG1-AS1;transcript_id=XM_001924474.2-AS1.1
chr1	Cufflinks	gene	24541715	24542157	1000	+	.	ID=gene161-AS2;Name=AIG1-AS2
chr1	Cufflinks	transcript	24541715	24542157	1000	+	.	ID=ASrna279;gene=Name=AIG1-AS2;transcript_id=XM_001924474.2-AS2.1
chr1	Cufflinks	exon	24541715	24542157	1000	+	.	ID=ASrna279;exon_number=1;gene=AIG1-AS2;transcript_id=XM_001924474.2-AS2.1
chr1	Cufflinks	gene	35244315	35245113	1000	+	.	ID=gene232-AS1;Name=ENPP1-AS1
chr1	Cufflinks	transcript	35244315	35245113	1000	+	.	ID=ASrna429;gene=Name=ENPP1-AS1;transcript_id=XM_001925476.3-AS1.1
chr1	Cufflinks	exon	35244315	35245113	1000	+	.	ID=ASrna429;exon_number=1;gene=ENPP1-AS1;transcript_id=XM_001925476.3-AS1.1
chr1	Cufflinks	gene	39662809	39664039	1000	+	.	ID=gene264-AS1;Name=LOC100623327-AS1
chr1	Cufflinks	transcript	39662809	39664039	1000	+	.	ID=ASrna463;gene=Name=LOC100623327-AS1;transcript_id=XM_003353222.2-AS1.1
chr1	Cufflinks	exon	39662809	39664039	1000	+	.	ID=ASrna463;exon_number=1;gene=LOC100623327-AS1;transcript_id=XM_003353222.2-AS1.1
chr1	Cufflinks	gene	37339108	37339312	1000	+	.	ID=gene249-AS1;Name=LAMA2-AS1
chr1	Cufflinks	transcript	37339108	37339312	1000	+	.	ID=ASrna474;gene=Name=LAMA2-AS1;transcript_id=XM_001926517.4-AS1.1
chr1	Cufflinks	exon	37339108	37339312	1000	+	.	ID=ASrna474;exon_number=1;gene=LAMA2-AS1;transcript_id=XM_001926517.4-AS1.1
chr1	Cufflinks	gene	37339960	37353747	1000	+	.	ID=gene249-AS2;Name=LAMA2-AS2
chr1	Cufflinks	transcript	37339960	37353747	1000	+	.	ID=ASrna475;gene=Name=LAMA2-AS2;transcript_id=XM_003480248.1-AS2.1
chr1	Cufflinks	exon	37339960	37340400	1000	+	.	ID=ASrna475;exon_number=1;gene=LAMA2-AS2;transcript_id=XM_003480248.1-AS2.1
chr1	Cufflinks	exon	37353720	37353747	1000	+	.	ID=ASrna475;exon_number=2;gene=LAMA2-AS2;transcript_id=XM_003480248.1-AS2.1
chr1	Cufflinks	gene	37358326	37361281	1000	+	.	ID=gene249-AS3;Name=LAMA2-AS3
chr1	Cufflinks	transcript	37358326	37361281	1000	+	.	ID=ASrna477;gene=Name=LAMA2-AS3;transcript_id=XM_001926517.4-AS3.1
chr1	Cufflinks	exon	37358326	37358387	1000	+	.	ID=ASrna477;exon_number=1;gene=LAMA2-AS3;transcript_id=XM_001926517.4-AS3.1
chr1	Cufflinks	exon	37359845	37361281	1000	+	.	ID=ASrna477;exon_number=2;gene=LAMA2-AS3;transcript_id=XM_001926517.4-AS3.1
chr1	Cufflinks	gene	44437419	44446784	1000	+	.	ID=gene289-AS1;Name=HSF2-AS1
chr1	Cufflinks	transcript	44437419	44446784	1000	+	.	ID=ASrna574;gene=Name=HSF2-AS1;transcript_id=XM_003121229.3-AS1.1
chr1	Cufflinks	exon	44437419	44437502	1000	+	.	ID=ASrna574;exon_number=1;gene=HSF2-AS1;transcript_id=XM_003121229.3-AS1.1
chr1	Cufflinks	exon	44437725	44437862	1000	+	.	ID=ASrna574;exon_number=2;gene=HSF2-AS1;transcript_id=XM_003121229.3-AS1.1
chr1	Cufflinks	exon	44439811	44439980	1000	+	.	ID=ASrna574;exon_number=3;gene=HSF2-AS1;transcript_id=XM_003121229.3-AS1.1
chr1	Cufflinks	exon	44440084	44440174	1000	+	.	ID=ASrna574;exon_number=4;gene=HSF2-AS1;transcript_id=XM_003121229.3-AS1.1
chr1	Cufflinks	exon	44442648	44442792	1000	+	.	ID=ASrna574;exon_number=5;gene=HSF2-AS1;transcript_id=XM_003121229.3-AS1.1
chr1	Cufflinks	exon	44442904	44443134	1000	+	.	ID=ASrna574;exon_number=6;gene=HSF2-AS1;transcript_id=XM_003121229.3-AS1.1
chr1	Cufflinks	exon	44445144	44446784	1000	+	.	ID=ASrna574;exon_number=7;gene=HSF2-AS1;transcript_id=XM_003121229.3-AS1.1
chr1	Cufflinks	gene	44519816	44540271	1000	+	.	ID=gene289-AS2;Name=HSF2-AS2
chr1	Cufflinks	transcript	44519816	44540271	1000	+	.	ID=ASrna580;gene=Name=HSF2-AS2;transcript_id=XM_003121229.3-AS2.1
chr1	Cufflinks	exon	44519816	44519859	1000	+	.	ID=ASrna580;exon_number=1;gene=HSF2-AS2;transcript_id=XM_003121229.3-AS2.1
chr1	Cufflinks	exon	44537106	44537267	1000	+	.	ID=ASrna580;exon_number=2;gene=HSF2-AS2;transcript_id=XM_003121229.3-AS2.1
chr1	Cufflinks	exon	44540098	44540271	1000	+	.	ID=ASrna580;exon_number=3;gene=HSF2-AS2;transcript_id=XM_003121229.3-AS2.1
chr1	Cufflinks	gene	56505779	56505838	1000	-	.	ID=gene326-AS1;Name=COL19A1-AS1
chr1	Cufflinks	transcript	56505779	56505838	1000	-	.	ID=ASrna602;gene=Name=COL19A1-AS1;transcript_id=XM_003121272.2-AS1.1
chr1	Cufflinks	exon	56505779	56505838	1000	-	.	ID=ASrna602;exon_number=1;gene=COL19A1-AS1;transcript_id=XM_003121272.2-AS1.1
chr1	Cufflinks	gene	63808995	63809956	1000	-	.	ID=gene377-AS1;Name=SRSF12-AS1
chr1	Cufflinks	transcript	63808995	63809956	1000	-	.	ID=ASrna665;gene=Name=SRSF12-AS1;transcript_id=NM_001195598.1-AS1.1
chr1	Cufflinks	exon	63808995	63809956	1000	-	.	ID=ASrna665;exon_number=1;gene=SRSF12-AS1;transcript_id=NM_001195598.1-AS1.1
chr1	Cufflinks	gene	63935739	63936562	1000	+	.	ID=gene380-AS1;Name=LOC100739399-AS1
chr1	Cufflinks	transcript	63935739	63936562	1000	+	.	ID=ASrna671;gene=Name=LOC100739399-AS1;transcript_id=XM_003480283.1-AS1.1
chr1	Cufflinks	exon	63935739	63936562	1000	+	.	ID=ASrna671;exon_number=1;gene=LOC100739399-AS1;transcript_id=XM_003480283.1-AS1.1
chr1	Cufflinks	gene	59228854	59229153	1000	-	.	ID=gene339-AS1;Name=KCNQ5-AS1
chr1	Cufflinks	transcript	59228854	59229153	1000	-	.	ID=ASrna689;gene=Name=KCNQ5-AS1;transcript_id=XM_003480277.1-AS1.1
chr1	Cufflinks	exon	59228854	59229153	1000	-	.	ID=ASrna689;exon_number=1;gene=KCNQ5-AS1;transcript_id=XM_003480277.1-AS1.1
chr1	Cufflinks	gene	72889786	72893479	1000	+	.	ID=gene414-AS1;Name=LOC100513056-AS1
chr1	Cufflinks	transcript	72889786	72893479	1000	+	.	ID=ASrna732;gene=Name=LOC100513056-AS1;transcript_id=XM_003121312.3-AS1.1
chr1	Cufflinks	exon	72889786	72889964	1000	+	.	ID=ASrna732;exon_number=1;gene=LOC100513056-AS1;transcript_id=XM_003121312.3-AS1.1
chr1	Cufflinks	exon	72893429	72893479	1000	+	.	ID=ASrna732;exon_number=2;gene=LOC100513056-AS1;transcript_id=XM_003121312.3-AS1.1
chr1	Cufflinks	gene	74996098	74996545	1000	-	.	ID=gene418-AS1;Name=LOC100156103-AS1
chr1	Cufflinks	transcript	74996098	74996545	1000	-	.	ID=ASrna734;gene=Name=LOC100156103-AS1;transcript_id=XM_003121316.3-AS1.1
chr1	Cufflinks	exon	74996098	74996545	1000	-	.	ID=ASrna734;exon_number=1;gene=LOC100156103-AS1;transcript_id=XM_003121316.3-AS1.1
chr1	Cufflinks	gene	76349300	76355543	1000	+	.	ID=gene431-AS1;Name=LOC100517018-AS1
chr1	Cufflinks	transcript	76349300	76355543	1000	+	.	ID=ASrna802;gene=Name=LOC100517018-AS1;transcript_id=XM_003121320.3-AS1.1
chr1	Cufflinks	exon	76349300	76349446	1000	+	.	ID=ASrna802;exon_number=1;gene=LOC100517018-AS1;transcript_id=XM_003121320.3-AS1.1
chr1	Cufflinks	exon	76355425	76355543	1000	+	.	ID=ASrna802;exon_number=2;gene=LOC100517018-AS1;transcript_id=XM_003121320.3-AS1.1
chr1	Cufflinks	gene	96437291	96437384	1000	+	.	ID=gene547-AS1;Name=BCKDHB-AS1
chr1	Cufflinks	transcript	96437291	96437384	1000	+	.	ID=ASrna933;gene=Name=BCKDHB-AS1;transcript_id=NM_001123219.1-AS1.1
chr1	Cufflinks	exon	96437291	96437384	1000	+	.	ID=ASrna933;exon_number=1;gene=BCKDHB-AS1;transcript_id=NM_001123219.1-AS1.1
chr1	Cufflinks	gene	101733950	101734199	1000	-	.	ID=gene565-AS1;Name=COL12A1-AS1
chr1	Cufflinks	transcript	101733950	101734199	1000	-	.	ID=ASrna1002;gene=Name=COL12A1-AS1;transcript_id=XM_001927036.4-AS1.1
chr1	Cufflinks	exon	101733950	101734199	1000	-	.	ID=ASrna1002;exon_number=1;gene=COL12A1-AS1;transcript_id=XM_001927036.4-AS1.1
chr1	Cufflinks	gene	101744035	101744289	1000	-	.	ID=gene565-AS2;Name=COL12A1-AS2
chr1	Cufflinks	transcript	101744035	101744289	1000	-	.	ID=ASrna1003;gene=Name=COL12A1-AS2;transcript_id=XM_001927036.4-AS2.1
chr1	Cufflinks	exon	101744035	101744289	1000	-	.	ID=ASrna1003;exon_number=1;gene=COL12A1-AS2;transcript_id=XM_001927036.4-AS2.1
chr1	Cufflinks	gene	101749977	101751970	1000	-	.	ID=gene565-AS3;Name=COL12A1-AS3
chr1	Cufflinks	transcript	101749977	101751970	1000	-	.	ID=ASrna1004;gene=Name=COL12A1-AS3;transcript_id=XM_001927036.4-AS3.1
chr1	Cufflinks	exon	101749977	101750236	1000	-	.	ID=ASrna1004;exon_number=1;gene=COL12A1-AS3;transcript_id=XM_001927036.4-AS3.1
chr1	Cufflinks	exon	101751391	101751970	1000	-	.	ID=ASrna1004;exon_number=2;gene=COL12A1-AS3;transcript_id=XM_001927036.4-AS3.1
chr1	Cufflinks	gene	101754197	101754442	1000	-	.	ID=gene565-AS4;Name=COL12A1-AS4
chr1	Cufflinks	transcript	101754197	101754442	1000	-	.	ID=ASrna1005;gene=Name=COL12A1-AS4;transcript_id=XM_001927036.4-AS4.1
chr1	Cufflinks	exon	101754197	101754442	1000	-	.	ID=ASrna1005;exon_number=1;gene=COL12A1-AS4;transcript_id=XM_001927036.4-AS4.1
chr1	Cufflinks	gene	101816761	101823433	1000	-	.	ID=gene565-AS4;Name=COL12A1-AS4
chr1	Cufflinks	transcript	101816761	101823433	1000	-	.	ID=ASrna1005;gene=Name=COL12A1-AS4;transcript_id=XM_001927036.4-AS4.1
chr1	Cufflinks	exon	101816761	101816960	1000	-	.	ID=ASrna1005;exon_number=1;gene=COL12A1-AS4;transcript_id=XM_001927036.4-AS4.1
chr1	Cufflinks	exon	101818263	101818347	1000	-	.	ID=ASrna1005;exon_number=2;gene=COL12A1-AS4;transcript_id=XM_001927036.4-AS4.1
chr1	Cufflinks	exon	101821622	101821711	1000	-	.	ID=ASrna1005;exon_number=3;gene=COL12A1-AS4;transcript_id=XM_001927036.4-AS4.1
chr1	Cufflinks	exon	101823337	101823433	1000	-	.	ID=ASrna1005;exon_number=4;gene=COL12A1-AS4;transcript_id=XM_001927036.4-AS4.1
chr1	Cufflinks	gene	101832128	101840503	1000	-	.	ID=gene565-AS5;Name=COL12A1-AS5
chr1	Cufflinks	transcript	101832128	101840503	1000	-	.	ID=ASrna1006;gene=Name=COL12A1-AS5;transcript_id=XM_001927036.4-AS5.1
chr1	Cufflinks	exon	101832128	101835592	1000	-	.	ID=ASrna1006;exon_number=1;gene=COL12A1-AS5;transcript_id=XM_001927036.4-AS5.1
chr1	Cufflinks	exon	101838357	101838563	1000	-	.	ID=ASrna1006;exon_number=2;gene=COL12A1-AS5;transcript_id=XM_001927036.4-AS5.1
chr1	Cufflinks	exon	101839232	101839375	1000	-	.	ID=ASrna1006;exon_number=3;gene=COL12A1-AS5;transcript_id=XM_001927036.4-AS5.1
chr1	Cufflinks	exon	101840428	101840503	1000	-	.	ID=ASrna1006;exon_number=4;gene=COL12A1-AS5;transcript_id=XM_001927036.4-AS5.1
chr1	Cufflinks	gene	101832128	101840503	1	-	.	ID=gene565-AS5;Name=COL12A1-AS5
chr1	Cufflinks	transcript	101832128	101840503	1	-	.	ID=ASrna1007;gene=Name=COL12A1-AS5;transcript_id=XM_001927036.4-AS5.2
chr1	Cufflinks	exon	101832128	101833153	1	-	.	ID=ASrna1007;exon_number=1;gene=COL12A1-AS5;transcript_id=XM_001927036.4-AS5.2
chr1	Cufflinks	exon	101833893	101835592	1	-	.	ID=ASrna1007;exon_number=2;gene=COL12A1-AS5;transcript_id=XM_001927036.4-AS5.2
chr1	Cufflinks	exon	101838357	101838563	1	-	.	ID=ASrna1007;exon_number=3;gene=COL12A1-AS5;transcript_id=XM_001927036.4-AS5.2
chr1	Cufflinks	exon	101839232	101839375	1	-	.	ID=ASrna1007;exon_number=4;gene=COL12A1-AS5;transcript_id=XM_001927036.4-AS5.2
chr1	Cufflinks	exon	101840428	101840503	1	-	.	ID=ASrna1007;exon_number=5;gene=COL12A1-AS5;transcript_id=XM_001927036.4-AS5.2
chr1	Cufflinks	gene	108572113	108572261	1000	-	.	ID=gene601-AS1;Name=LOC100625231-AS1
chr1	Cufflinks	transcript	108572113	108572261	1000	-	.	ID=ASrna1012;gene=Name=LOC100625231-AS1;transcript_id=XM_003353311.2-AS1.1
chr1	Cufflinks	exon	108572113	108572261	1000	-	.	ID=ASrna1012;exon_number=1;gene=LOC100625231-AS1;transcript_id=XM_003353311.2-AS1.1
chr1	Cufflinks	gene	108577927	108581202	1000	-	.	ID=gene601-AS2;Name=LOC100625231-AS2
chr1	Cufflinks	transcript	108577927	108581202	1000	-	.	ID=ASrna1013;gene=Name=LOC100625231-AS2;transcript_id=XM_003353311.2-AS2.1
chr1	Cufflinks	exon	108577927	108577965	1000	-	.	ID=ASrna1013;exon_number=1;gene=LOC100625231-AS2;transcript_id=XM_003353311.2-AS2.1
chr1	Cufflinks	exon	108579459	108579592	1000	-	.	ID=ASrna1013;exon_number=2;gene=LOC100625231-AS2;transcript_id=XM_003353311.2-AS2.1
chr1	Cufflinks	exon	108581116	108581202	1000	-	.	ID=ASrna1013;exon_number=3;gene=LOC100625231-AS2;transcript_id=XM_003353311.2-AS2.1
chr1	Cufflinks	gene	93278586	93278943	1000	-	.	ID=gene533-AS1;Name=LOC100156015-AS1
chr1	Cufflinks	transcript	93278586	93278943	1000	-	.	ID=ASrna1030;gene=Name=LOC100156015-AS1;transcript_id=XM_001924419.2-AS1.1
chr1	Cufflinks	exon	93278586	93278943	1000	-	.	ID=ASrna1030;exon_number=1;gene=LOC100156015-AS1;transcript_id=XM_001924419.2-AS1.1
chr1	Cufflinks	gene	109046591	109047326	1000	+	.	ID=gene604-AS1;Name=MYO5B-AS1
chr1	Cufflinks	transcript	109046591	109047326	1000	+	.	ID=ASrna1085;gene=Name=MYO5B-AS1;transcript_id=XM_003121434.3-AS1.1
chr1	Cufflinks	exon	109046591	109047326	1000	+	.	ID=ASrna1085;exon_number=1;gene=MYO5B-AS1;transcript_id=XM_003121434.3-AS1.1
chr1	Cufflinks	gene	125109132	125109258	1000	-	.	ID=gene706-AS1;Name=LOC100154625-AS1
chr1	Cufflinks	transcript	125109132	125109258	1000	-	.	ID=ASrna1211;gene=Name=LOC100154625-AS1;transcript_id=XM_001926383.1-AS1.1
chr1	Cufflinks	exon	125109132	125109258	1000	-	.	ID=ASrna1211;exon_number=1;gene=LOC100154625-AS1;transcript_id=XM_001926383.1-AS1.1
chr1	Cufflinks	gene	125245660	125246037	1000	-	.	ID=gene710-AS1;Name=LOC100736937-AS1
chr1	Cufflinks	transcript	125245660	125246037	1000	-	.	ID=ASrna1220;gene=Name=LOC100736937-AS1;transcript_id=XM_003480352.1-AS1.1
chr1	Cufflinks	exon	125245660	125246037	1000	-	.	ID=ASrna1220;exon_number=1;gene=LOC100736937-AS1;transcript_id=XM_003480352.1-AS1.1
chr1	Cufflinks	gene	125249301	125294505	1000	-	.	ID=gene710-AS2;Name=LOC100736937-AS2
chr1	Cufflinks	transcript	125249301	125294505	1000	-	.	ID=ASrna1221;gene=Name=LOC100736937-AS2;transcript_id=XM_003480352.1-AS2.1
chr1	Cufflinks	exon	125249301	125249476	1000	-	.	ID=ASrna1221;exon_number=1;gene=LOC100736937-AS2;transcript_id=XM_003480352.1-AS2.1
chr1	Cufflinks	exon	125266545	125266687	1000	-	.	ID=ASrna1221;exon_number=2;gene=LOC100736937-AS2;transcript_id=XM_003480352.1-AS2.1
chr1	Cufflinks	exon	125294421	125294505	1000	-	.	ID=ASrna1221;exon_number=3;gene=LOC100736937-AS2;transcript_id=XM_003480352.1-AS2.1
chr1	Cufflinks	gene	117583346	117591249	1000	-	.	ID=gene645-AS1;Name=LOC100624165-AS1
chr1	Cufflinks	transcript	117583346	117591249	1000	-	.	ID=ASrna1225;gene=Name=LOC100624165-AS1;transcript_id=XR_130282.1-AS1.1
chr1	Cufflinks	exon	117583346	117591249	1000	-	.	ID=ASrna1225;exon_number=1;gene=LOC100624165-AS1;transcript_id=XR_130282.1-AS1.1
chr1	Cufflinks	gene	117591355	117598254	1000	-	.	ID=gene645-AS2;Name=LOC100624165-AS2
chr1	Cufflinks	transcript	117591355	117598254	1000	-	.	ID=ASrna1226;gene=Name=LOC100624165-AS2;transcript_id=XR_130282.1-AS2.1
chr1	Cufflinks	exon	117591355	117598254	1000	-	.	ID=ASrna1226;exon_number=1;gene=LOC100624165-AS2;transcript_id=XR_130282.1-AS2.1
chr1	Cufflinks	gene	128560868	128562290	1000	+	.	ID=gene733-AS1;Name=LOC100514504-AS1
chr1	Cufflinks	transcript	128560868	128562290	1000	+	.	ID=ASrna1246;gene=Name=LOC100514504-AS1;transcript_id=XM_003121496.3-AS1.1
chr1	Cufflinks	exon	128560868	128560936	1000	+	.	ID=ASrna1246;exon_number=1;gene=LOC100514504-AS1;transcript_id=XM_003121496.3-AS1.1
chr1	Cufflinks	exon	128561486	128562290	1000	+	.	ID=ASrna1246;exon_number=2;gene=LOC100514504-AS1;transcript_id=XM_003121496.3-AS1.1
chr1	Cufflinks	gene	128827516	128827796	1000	-	.	ID=gene736-AS1;Name=LOC100513251-AS1
chr1	Cufflinks	transcript	128827516	128827796	1000	-	.	ID=ASrna1248;gene=Name=LOC100513251-AS1;transcript_id=XM_003353352.2-AS1.1
chr1	Cufflinks	exon	128827516	128827796	1000	-	.	ID=ASrna1248;exon_number=1;gene=LOC100513251-AS1;transcript_id=XM_003353352.2-AS1.1
chr1	Cufflinks	gene	126609010	126609647	1000	+	.	ID=gene721-AS1;Name=LOC100621470-AS1
chr1	Cufflinks	transcript	126609010	126609647	1000	+	.	ID=ASrna1263;gene=Name=LOC100621470-AS1;transcript_id=XM_003353348.2-AS1.1
chr1	Cufflinks	exon	126609010	126609647	1000	+	.	ID=ASrna1263;exon_number=1;gene=LOC100621470-AS1;transcript_id=XM_003353348.2-AS1.1
chr1	Cufflinks	gene	126609814	126611440	1000	+	.	ID=gene721-AS2;Name=LOC100621470-AS2
chr1	Cufflinks	transcript	126609814	126611440	1000	+	.	ID=ASrna1264;gene=Name=LOC100621470-AS2;transcript_id=XM_003353348.2-AS2.1
chr1	Cufflinks	exon	126609814	126610573	1000	+	.	ID=ASrna1264;exon_number=1;gene=LOC100621470-AS2;transcript_id=XM_003353348.2-AS2.1
chr1	Cufflinks	exon	126611346	126611440	1000	+	.	ID=ASrna1264;exon_number=2;gene=LOC100621470-AS2;transcript_id=XM_003353348.2-AS2.1
chr1	Cufflinks	gene	129046223	129046823	1000	+	.	ID=gene742-AS1;Name=LOC100515767-AS1
chr1	Cufflinks	transcript	129046223	129046823	1000	+	.	ID=ASrna1274;gene=Name=LOC100515767-AS1;transcript_id=XR_135095.1-AS1.1
chr1	Cufflinks	exon	129046223	129046823	1000	+	.	ID=ASrna1274;exon_number=1;gene=LOC100515767-AS1;transcript_id=XR_135095.1-AS1.1
chr1	Cufflinks	gene	126424226	126424547	1000	+	.	ID=gene720-AS1;Name=GCOM1-AS1
chr1	Cufflinks	transcript	126424226	126424547	1000	+	.	ID=ASrna1303;gene=Name=GCOM1-AS1;transcript_id=XM_003121484.3-AS1.1
chr1	Cufflinks	exon	126424226	126424547	1000	+	.	ID=ASrna1303;exon_number=1;gene=GCOM1-AS1;transcript_id=XM_003121484.3-AS1.1
chr1	Cufflinks	gene	134745712	134746559	1000	-	.	ID=gene776-AS1;Name=LOC100156336-AS1
chr1	Cufflinks	transcript	134745712	134746559	1000	-	.	ID=ASrna1333;gene=Name=LOC100156336-AS1;transcript_id=XM_001927656.1-AS1.1
chr1	Cufflinks	exon	134745712	134746559	1000	-	.	ID=ASrna1333;exon_number=1;gene=LOC100156336-AS1;transcript_id=XM_001927656.1-AS1.1
chr1	Cufflinks	gene	134746764	134747126	1000	-	.	ID=gene776-AS2;Name=LOC100156336-AS2
chr1	Cufflinks	transcript	134746764	134747126	1000	-	.	ID=ASrna1334;gene=Name=LOC100156336-AS2;transcript_id=XM_001927656.1-AS2.1
chr1	Cufflinks	exon	134746764	134747126	1000	-	.	ID=ASrna1334;exon_number=1;gene=LOC100156336-AS2;transcript_id=XM_001927656.1-AS2.1
chr1	Cufflinks	gene	137529456	137563734	1000	+	.	ID=gene804-AS1;Name=SLC12A1-AS1
chr1	Cufflinks	transcript	137529456	137563734	1000	+	.	ID=ASrna1415;gene=Name=SLC12A1-AS1;transcript_id=XM_001926142.4-AS1.1
chr1	Cufflinks	exon	137529456	137529531	1000	+	.	ID=ASrna1415;exon_number=1;gene=SLC12A1-AS1;transcript_id=XM_001926142.4-AS1.1
chr1	Cufflinks	exon	137539278	137539359	1000	+	.	ID=ASrna1415;exon_number=2;gene=SLC12A1-AS1;transcript_id=XM_001926142.4-AS1.1
chr1	Cufflinks	exon	137545206	137545318	1000	+	.	ID=ASrna1415;exon_number=3;gene=SLC12A1-AS1;transcript_id=XM_001926142.4-AS1.1
chr1	Cufflinks	exon	137563714	137563734	1000	+	.	ID=ASrna1415;exon_number=4;gene=SLC12A1-AS1;transcript_id=XM_001926142.4-AS1.1
chr1	Cufflinks	gene	137563375	137563734	783	+	.	ID=gene804-AS1;Name=SLC12A1-AS1
chr1	Cufflinks	transcript	137563375	137563734	783	+	.	ID=ASrna1416;gene=Name=SLC12A1-AS1;transcript_id=XM_001926142.4-AS1.2
chr1	Cufflinks	exon	137563375	137563734	783	+	.	ID=ASrna1416;exon_number=1;gene=SLC12A1-AS1;transcript_id=XM_001926142.4-AS1.2
chr1	Cufflinks	gene	134534588	134535221	1000	-	.	ID=gene774-AS1;Name=LOC100522175-AS1
chr1	Cufflinks	transcript	134534588	134535221	1000	-	.	ID=ASrna1433;gene=Name=LOC100522175-AS1;transcript_id=XM_003121512.3-AS1.1
chr1	Cufflinks	exon	134534588	134534694	1000	-	.	ID=ASrna1433;exon_number=1;gene=LOC100522175-AS1;transcript_id=XM_003121512.3-AS1.1
chr1	Cufflinks	exon	134535124	134535221	1000	-	.	ID=ASrna1433;exon_number=2;gene=LOC100522175-AS1;transcript_id=XM_003121512.3-AS1.1
chr1	Cufflinks	gene	134629613	134629679	1000	-	.	ID=gene775-AS1;Name=TRPM7-AS1
chr1	Cufflinks	transcript	134629613	134629679	1000	-	.	ID=ASrna1455;gene=Name=TRPM7-AS1;transcript_id=XM_003121515.1-AS1.1
chr1	Cufflinks	exon	134629613	134629679	1000	-	.	ID=ASrna1455;exon_number=1;gene=TRPM7-AS1;transcript_id=XM_003121515.1-AS1.1
chr1	Cufflinks	gene	141206918	141207289	1000	+	.	ID=gene832-AS1;Name=DUOXA1-AS1
chr1	Cufflinks	transcript	141206918	141207289	1000	+	.	ID=ASrna1471;gene=Name=DUOXA1-AS1;transcript_id=NM_001243551.1-AS1.1
chr1	Cufflinks	exon	141206918	141207289	1000	+	.	ID=ASrna1471;exon_number=1;gene=DUOXA1-AS1;transcript_id=NM_001243551.1-AS1.1
chr1	Cufflinks	gene	142976805	142982357	1000	-	.	ID=gene870-AS1;Name=LCMT2-AS1
chr1	Cufflinks	transcript	142976805	142982357	1000	-	.	ID=ASrna1515;gene=Name=LCMT2-AS1;transcript_id=XM_003353380.1-AS1.1
chr1	Cufflinks	exon	142976805	142976918	1000	-	.	ID=ASrna1515;exon_number=1;gene=LCMT2-AS1;transcript_id=XM_003353380.1-AS1.1
chr1	Cufflinks	exon	142977165	142977395	1000	-	.	ID=ASrna1515;exon_number=2;gene=LCMT2-AS1;transcript_id=XM_003353380.1-AS1.1
chr1	Cufflinks	exon	142982036	142982357	1000	-	.	ID=ASrna1515;exon_number=3;gene=LCMT2-AS1;transcript_id=XM_003353380.1-AS1.1
chr1	Cufflinks	gene	142946893	142948201	1000	-	.	ID=gene869-AS1;Name=ZSCAN29-AS1
chr1	Cufflinks	transcript	142946893	142948201	1000	-	.	ID=ASrna1544;gene=Name=ZSCAN29-AS1;transcript_id=XM_003353379.1-AS1.1
chr1	Cufflinks	exon	142946893	142948201	1000	-	.	ID=ASrna1544;exon_number=1;gene=ZSCAN29-AS1;transcript_id=XM_003353379.1-AS1.1
chr1	Cufflinks	gene	142948600	142950422	1000	-	.	ID=gene869-AS2;Name=ZSCAN29-AS2
chr1	Cufflinks	transcript	142948600	142950422	1000	-	.	ID=ASrna1545;gene=Name=ZSCAN29-AS2;transcript_id=XM_003353379.1-AS2.1
chr1	Cufflinks	exon	142948600	142950422	1000	-	.	ID=ASrna1545;exon_number=1;gene=ZSCAN29-AS2;transcript_id=XM_003353379.1-AS2.1
chr1	Cufflinks	gene	142951540	142955385	1000	-	.	ID=gene869-AS3;Name=ZSCAN29-AS3
chr1	Cufflinks	transcript	142951540	142955385	1000	-	.	ID=ASrna1546;gene=Name=ZSCAN29-AS3;transcript_id=XM_003353379.1-AS3.1
chr1	Cufflinks	exon	142951540	142955385	1000	-	.	ID=ASrna1546;exon_number=1;gene=ZSCAN29-AS3;transcript_id=XM_003353379.1-AS3.1
chr1	Cufflinks	gene	142946282	142946720	1000	-	.	ID=gene869-AS4;Name=ZSCAN29-AS4
chr1	Cufflinks	transcript	142946282	142946720	1000	-	.	ID=ASrna1548;gene=Name=ZSCAN29-AS4;transcript_id=XM_003353379.1-AS4.1
chr1	Cufflinks	exon	142946282	142946720	1000	-	.	ID=ASrna1548;exon_number=1;gene=ZSCAN29-AS4;transcript_id=XM_003353379.1-AS4.1
chr1	Cufflinks	gene	145030113	145030337	1000	+	.	ID=gene911-AS1;Name=LOC100524183-AS1
chr1	Cufflinks	transcript	145030113	145030337	1000	+	.	ID=ASrna1627;gene=Name=LOC100524183-AS1;transcript_id=XM_003121609.3-AS1.1
chr1	Cufflinks	exon	145030113	145030337	1000	+	.	ID=ASrna1627;exon_number=1;gene=LOC100524183-AS1;transcript_id=XM_003121609.3-AS1.1
chr1	Cufflinks	gene	146460296	146460980	1000	-	.	ID=gene951-AS1;Name=LOC100621269-AS1
chr1	Cufflinks	transcript	146460296	146460980	1000	-	.	ID=ASrna1678;gene=Name=LOC100621269-AS1;transcript_id=XM_003353411.2-AS1.1
chr1	Cufflinks	exon	146460296	146460980	1000	-	.	ID=ASrna1678;exon_number=1;gene=LOC100621269-AS1;transcript_id=XM_003353411.2-AS1.1
chr1	Cufflinks	gene	146461560	146462314	1000	-	.	ID=gene951-AS2;Name=LOC100621269-AS2
chr1	Cufflinks	transcript	146461560	146462314	1000	-	.	ID=ASrna1679;gene=Name=LOC100621269-AS2;transcript_id=XM_003353411.2-AS2.1
chr1	Cufflinks	exon	146461560	146462314	1000	-	.	ID=ASrna1679;exon_number=1;gene=LOC100621269-AS2;transcript_id=XM_003353411.2-AS2.1
chr1	Cufflinks	gene	152358078	152358936	1000	+	.	ID=gene970-AS1;Name=AQR-AS1
chr1	Cufflinks	transcript	152358078	152358936	1000	+	.	ID=ASrna1742;gene=Name=AQR-AS1;transcript_id=XM_003480412.1-AS1.1
chr1	Cufflinks	exon	152358078	152358936	1000	+	.	ID=ASrna1742;exon_number=1;gene=AQR-AS1;transcript_id=XM_003480412.1-AS1.1
chr1	Cufflinks	gene	152359038	152362357	1000	+	.	ID=gene970-AS2;Name=AQR-AS2
chr1	Cufflinks	transcript	152359038	152362357	1000	+	.	ID=ASrna1743;gene=Name=AQR-AS2;transcript_id=XM_003480412.1-AS2.1
chr1	Cufflinks	exon	152359038	152362357	1000	+	.	ID=ASrna1743;exon_number=1;gene=AQR-AS2;transcript_id=XM_003480412.1-AS2.1
chr1	Cufflinks	gene	152362527	152363020	1000	+	.	ID=gene970-AS3;Name=AQR-AS3
chr1	Cufflinks	transcript	152362527	152363020	1000	+	.	ID=ASrna1744;gene=Name=AQR-AS3;transcript_id=XM_003480412.1-AS3.1
chr1	Cufflinks	exon	152362527	152363020	1000	+	.	ID=ASrna1744;exon_number=1;gene=AQR-AS3;transcript_id=XM_003480412.1-AS3.1
chr1	Cufflinks	gene	152363578	152364900	1000	+	.	ID=gene970-AS4;Name=AQR-AS4
chr1	Cufflinks	transcript	152363578	152364900	1000	+	.	ID=ASrna1745;gene=Name=AQR-AS4;transcript_id=XM_003480412.1-AS4.1
chr1	Cufflinks	exon	152363578	152364900	1000	+	.	ID=ASrna1745;exon_number=1;gene=AQR-AS4;transcript_id=XM_003480412.1-AS4.1
chr1	Cufflinks	gene	152365025	152365831	1000	+	.	ID=gene970-AS5;Name=AQR-AS5
chr1	Cufflinks	transcript	152365025	152365831	1000	+	.	ID=ASrna1746;gene=Name=AQR-AS5;transcript_id=XM_003480412.1-AS5.1
chr1	Cufflinks	exon	152365025	152365831	1000	+	.	ID=ASrna1746;exon_number=1;gene=AQR-AS5;transcript_id=XM_003480412.1-AS5.1
chr1	Cufflinks	gene	152366349	152368241	1000	+	.	ID=gene970-AS6;Name=AQR-AS6
chr1	Cufflinks	transcript	152366349	152368241	1000	+	.	ID=ASrna1747;gene=Name=AQR-AS6;transcript_id=XM_003480412.1-AS6.1
chr1	Cufflinks	exon	152366349	152368241	1000	+	.	ID=ASrna1747;exon_number=1;gene=AQR-AS6;transcript_id=XM_003480412.1-AS6.1
chr1	Cufflinks	gene	148260495	148260936	1000	-	.	ID=gene959-AS1;Name=RASGRP1-AS1
chr1	Cufflinks	transcript	148260495	148260936	1000	-	.	ID=ASrna1785;gene=Name=RASGRP1-AS1;transcript_id=XM_003353409.1-AS1.1
chr1	Cufflinks	exon	148260495	148260936	1000	-	.	ID=ASrna1785;exon_number=1;gene=RASGRP1-AS1;transcript_id=XM_003353409.1-AS1.1
chr1	Cufflinks	gene	148268651	148303697	1000	-	.	ID=gene959-AS1;Name=RASGRP1-AS1
chr1	Cufflinks	transcript	148268651	148303697	1000	-	.	ID=ASrna1785;gene=Name=RASGRP1-AS1;transcript_id=XM_003353409.1-AS1.1
chr1	Cufflinks	exon	148268651	148268662	1000	-	.	ID=ASrna1785;exon_number=1;gene=RASGRP1-AS1;transcript_id=XM_003353409.1-AS1.1
chr1	Cufflinks	exon	148274284	148275309	1000	-	.	ID=ASrna1785;exon_number=2;gene=RASGRP1-AS1;transcript_id=XM_003353409.1-AS1.1
chr1	Cufflinks	exon	148277881	148278048	1000	-	.	ID=ASrna1785;exon_number=3;gene=RASGRP1-AS1;transcript_id=XM_003353409.1-AS1.1
chr1	Cufflinks	exon	148284301	148284417	1000	-	.	ID=ASrna1785;exon_number=4;gene=RASGRP1-AS1;transcript_id=XM_003353409.1-AS1.1
chr1	Cufflinks	exon	148285002	148285082	1000	-	.	ID=ASrna1785;exon_number=5;gene=RASGRP1-AS1;transcript_id=XM_003353409.1-AS1.1
chr1	Cufflinks	exon	148288909	148289087	1000	-	.	ID=ASrna1785;exon_number=6;gene=RASGRP1-AS1;transcript_id=XM_003353409.1-AS1.1
chr1	Cufflinks	exon	148292480	148292614	1000	-	.	ID=ASrna1785;exon_number=7;gene=RASGRP1-AS1;transcript_id=XM_003353409.1-AS1.1
chr1	Cufflinks	exon	148294032	148294177	1000	-	.	ID=ASrna1785;exon_number=8;gene=RASGRP1-AS1;transcript_id=XM_003353409.1-AS1.1
chr1	Cufflinks	exon	148303627	148303697	1000	-	.	ID=ASrna1785;exon_number=9;gene=RASGRP1-AS1;transcript_id=XM_003353409.1-AS1.1
chr1	Cufflinks	gene	155732406	155734226	1000	-	.	ID=gene995-AS1;Name=LRRK1-AS1
chr1	Cufflinks	transcript	155732406	155734226	1000	-	.	ID=ASrna1792;gene=Name=LRRK1-AS1;transcript_id=XM_003353425.2-AS1.1
chr1	Cufflinks	exon	155732406	155734226	1000	-	.	ID=ASrna1792;exon_number=1;gene=LRRK1-AS1;transcript_id=XM_003353425.2-AS1.1
chr1	Cufflinks	gene	155747859	155751038	1000	-	.	ID=gene995-AS2;Name=LRRK1-AS2
chr1	Cufflinks	transcript	155747859	155751038	1000	-	.	ID=ASrna1793;gene=Name=LRRK1-AS2;transcript_id=XM_003353425.2-AS2.1
chr1	Cufflinks	exon	155747859	155747999	1000	-	.	ID=ASrna1793;exon_number=1;gene=LRRK1-AS2;transcript_id=XM_003353425.2-AS2.1
chr1	Cufflinks	exon	155750953	155751038	1000	-	.	ID=ASrna1793;exon_number=2;gene=LRRK1-AS2;transcript_id=XM_003353425.2-AS2.1
chr1	Cufflinks	gene	163211492	163212418	1000	+	.	ID=gene1033-AS1;Name=MBP-AS1
chr1	Cufflinks	transcript	163211492	163212418	1000	+	.	ID=ASrna1828;gene=Name=MBP-AS1;transcript_id=NM_001001546.2-AS1.1
chr1	Cufflinks	exon	163211492	163212418	1000	+	.	ID=ASrna1828;exon_number=1;gene=MBP-AS1;transcript_id=NM_001001546.2-AS1.1
chr1	Cufflinks	gene	163225644	163229988	1000	+	.	ID=gene1033-AS2;Name=MBP-AS2
chr1	Cufflinks	transcript	163225644	163229988	1000	+	.	ID=ASrna1829;gene=Name=MBP-AS2;transcript_id=NM_001001546.2-AS2.1
chr1	Cufflinks	exon	163225644	163229988	1000	+	.	ID=ASrna1829;exon_number=1;gene=MBP-AS2;transcript_id=NM_001001546.2-AS2.1
chr1	Cufflinks	gene	161661200	161661398	1000	+	.	ID=gene1029-AS1;Name=LOC100154901-AS1
chr1	Cufflinks	transcript	161661200	161661398	1000	+	.	ID=ASrna1869;gene=Name=LOC100154901-AS1;transcript_id=XM_003480424.1-AS1.1
chr1	Cufflinks	exon	161661200	161661398	1000	+	.	ID=ASrna1869;exon_number=1;gene=LOC100154901-AS1;transcript_id=XM_003480424.1-AS1.1
chr1	Cufflinks	gene	169233038	169241498	1000	-	.	ID=gene1058-AS1;Name=RTTN-AS1
chr1	Cufflinks	transcript	169233038	169241498	1000	-	.	ID=ASrna1895;gene=Name=RTTN-AS1;transcript_id=XM_003353446.2-AS1.1
chr1	Cufflinks	exon	169233038	169233147	1000	-	.	ID=ASrna1895;exon_number=1;gene=RTTN-AS1;transcript_id=XM_003353446.2-AS1.1
chr1	Cufflinks	exon	169241302	169241498	1000	-	.	ID=ASrna1895;exon_number=2;gene=RTTN-AS1;transcript_id=XM_003353446.2-AS1.1
chr1	Cufflinks	gene	179125336	179126586	1000	-	.	ID=gene1096-AS1;Name=LOC100510995-AS1
chr1	Cufflinks	transcript	179125336	179126586	1000	-	.	ID=ASrna1910;gene=Name=LOC100510995-AS1;transcript_id=XM_003121722.3-AS1.1
chr1	Cufflinks	exon	179125336	179126586	1000	-	.	ID=ASrna1910;exon_number=1;gene=LOC100510995-AS1;transcript_id=XM_003121722.3-AS1.1
chr1	Cufflinks	gene	199694423	199700503	1000	-	.	ID=gene1210-AS1;Name=RPS29-AS1
chr1	Cufflinks	transcript	199694423	199700503	1000	-	.	ID=ASrna2087;gene=Name=RPS29-AS1;transcript_id=NM_001001633.1-AS1.1
chr1	Cufflinks	exon	199694423	199694554	1000	-	.	ID=ASrna2087;exon_number=1;gene=RPS29-AS1;transcript_id=NM_001001633.1-AS1.1
chr1	Cufflinks	exon	199700496	199700503	1000	-	.	ID=ASrna2087;exon_number=2;gene=RPS29-AS1;transcript_id=NM_001001633.1-AS1.1
chr1	Cufflinks	gene	199956580	199957574	1000	-	.	ID=gene1219-AS1;Name=KLHDC2-AS1
chr1	Cufflinks	transcript	199956580	199957574	1000	-	.	ID=ASrna2102;gene=Name=KLHDC2-AS1;transcript_id=XM_001925208.4-AS1.1
chr1	Cufflinks	exon	199956580	199957574	1000	-	.	ID=ASrna2102;exon_number=1;gene=KLHDC2-AS1;transcript_id=XM_001925208.4-AS1.1
chr1	Cufflinks	gene	199881223	199881666	1000	+	.	ID=gene1217-AS1;Name=LOC100521651-AS1
chr1	Cufflinks	transcript	199881223	199881666	1000	+	.	ID=ASrna2106;gene=Name=LOC100521651-AS1;transcript_id=XM_003121806.3-AS1.1
chr1	Cufflinks	exon	199881223	199881666	1000	+	.	ID=ASrna2106;exon_number=1;gene=LOC100521651-AS1;transcript_id=XM_003121806.3-AS1.1
chr1	Cufflinks	gene	199882456	199883196	1000	+	.	ID=gene1217-AS2;Name=LOC100521651-AS2
chr1	Cufflinks	transcript	199882456	199883196	1000	+	.	ID=ASrna2107;gene=Name=LOC100521651-AS2;transcript_id=XM_003121806.3-AS2.1
chr1	Cufflinks	exon	199882456	199883196	1000	+	.	ID=ASrna2107;exon_number=1;gene=LOC100521651-AS2;transcript_id=XM_003121806.3-AS2.1
chr1	Cufflinks	gene	199881824	199882317	1000	+	.	ID=gene1217-AS3;Name=LOC100521651-AS3
chr1	Cufflinks	transcript	199881824	199882317	1000	+	.	ID=ASrna2110;gene=Name=LOC100521651-AS3;transcript_id=XM_003121806.3-AS3.1
chr1	Cufflinks	exon	199881824	199882317	1000	+	.	ID=ASrna2110;exon_number=1;gene=LOC100521651-AS3;transcript_id=XM_003121806.3-AS3.1
chr1	Cufflinks	gene	199887064	199887476	1000	+	.	ID=gene1217-AS4;Name=LOC100521651-AS4
chr1	Cufflinks	transcript	199887064	199887476	1000	+	.	ID=ASrna2111;gene=Name=LOC100521651-AS4;transcript_id=XM_003121806.3-AS4.1
chr1	Cufflinks	exon	199887064	199887476	1000	+	.	ID=ASrna2111;exon_number=1;gene=LOC100521651-AS4;transcript_id=XM_003121806.3-AS4.1
chr1	Cufflinks	gene	199904481	199904980	1000	+	.	ID=gene1217-AS5;Name=LOC100521651-AS5
chr1	Cufflinks	transcript	199904481	199904980	1000	+	.	ID=ASrna2112;gene=Name=LOC100521651-AS5;transcript_id=XM_003121806.3-AS5.1
chr1	Cufflinks	exon	199904481	199904980	1000	+	.	ID=ASrna2112;exon_number=1;gene=LOC100521651-AS5;transcript_id=XM_003121806.3-AS5.1
chr1	Cufflinks	gene	199966870	199967683	1000	+	.	ID=gene1220-AS1;Name=NEMF-AS1
chr1	Cufflinks	transcript	199966870	199967683	1000	+	.	ID=ASrna2166;gene=Name=NEMF-AS1;transcript_id=XM_001924630.3-AS1.1
chr1	Cufflinks	exon	199966870	199967683	1000	+	.	ID=ASrna2166;exon_number=1;gene=NEMF-AS1;transcript_id=XM_001924630.3-AS1.1
chr1	Cufflinks	gene	199974321	199974474	1000	+	.	ID=gene1220-AS2;Name=NEMF-AS2
chr1	Cufflinks	transcript	199974321	199974474	1000	+	.	ID=ASrna2167;gene=Name=NEMF-AS2;transcript_id=XM_001924630.3-AS2.1
chr1	Cufflinks	exon	199974321	199974474	1000	+	.	ID=ASrna2167;exon_number=1;gene=NEMF-AS2;transcript_id=XM_001924630.3-AS2.1
chr1	Cufflinks	gene	199976794	199977010	1000	+	.	ID=gene1220-AS3;Name=NEMF-AS3
chr1	Cufflinks	transcript	199976794	199977010	1000	+	.	ID=ASrna2168;gene=Name=NEMF-AS3;transcript_id=XM_001924630.3-AS3.1
chr1	Cufflinks	exon	199976794	199977010	1000	+	.	ID=ASrna2168;exon_number=1;gene=NEMF-AS3;transcript_id=XM_001924630.3-AS3.1
chr1	Cufflinks	gene	199977120	199977426	1000	+	.	ID=gene1220-AS4;Name=NEMF-AS4
chr1	Cufflinks	transcript	199977120	199977426	1000	+	.	ID=ASrna2169;gene=Name=NEMF-AS4;transcript_id=XM_001924630.3-AS4.1
chr1	Cufflinks	exon	199977120	199977426	1000	+	.	ID=ASrna2169;exon_number=1;gene=NEMF-AS4;transcript_id=XM_001924630.3-AS4.1
chr1	Cufflinks	gene	207009690	207010746	1000	-	.	ID=gene1276-AS1;Name=MUDENG-AS1
chr1	Cufflinks	transcript	207009690	207010746	1000	-	.	ID=ASrna2206;gene=Name=MUDENG-AS1;transcript_id=XM_001927783.2-AS1.1
chr1	Cufflinks	exon	207009690	207010746	1000	-	.	ID=ASrna2206;exon_number=1;gene=MUDENG-AS1;transcript_id=XM_001927783.2-AS1.1
chr1	Cufflinks	gene	208386705	208388255	1000	-	.	ID=gene1288-AS1;Name=LOC100515293-AS1
chr1	Cufflinks	transcript	208386705	208388255	1000	-	.	ID=ASrna2235;gene=Name=LOC100515293-AS1;transcript_id=XM_003121830.1-AS1.1
chr1	Cufflinks	exon	208386705	208388255	1000	-	.	ID=ASrna2235;exon_number=1;gene=LOC100515293-AS1;transcript_id=XM_003121830.1-AS1.1
chr1	Cufflinks	gene	212711220	212711710	1000	-	.	ID=gene1325-AS1;Name=LOC100521834-AS1
chr1	Cufflinks	transcript	212711220	212711710	1000	-	.	ID=ASrna2294;gene=Name=LOC100521834-AS1;transcript_id=XM_003121855.2-AS1.1
chr1	Cufflinks	exon	212711220	212711710	1000	-	.	ID=ASrna2294;exon_number=1;gene=LOC100521834-AS1;transcript_id=XM_003121855.2-AS1.1
chr1	Cufflinks	gene	206455376	206456264	1000	-	.	ID=gene1273-AS1;Name=C1H14orf101-AS1
chr1	Cufflinks	transcript	206455376	206456264	1000	-	.	ID=ASrna2318;gene=Name=C1H14orf101-AS1;transcript_id=XM_003121823.2-AS1.1
chr1	Cufflinks	exon	206455376	206456264	1000	-	.	ID=ASrna2318;exon_number=1;gene=C1H14orf101-AS1;transcript_id=XM_003121823.2-AS1.1
chr1	Cufflinks	gene	223957374	223957969	1000	-	.	ID=gene1360-AS1;Name=CDKN2B-AS1
chr1	Cufflinks	transcript	223957374	223957969	1000	-	.	ID=ASrna2346;gene=Name=CDKN2B-AS1;transcript_id=NM_214124.1-AS1.1
chr1	Cufflinks	exon	223957374	223957969	1000	-	.	ID=ASrna2346;exon_number=1;gene=CDKN2B-AS1;transcript_id=NM_214124.1-AS1.1
chr1	Cufflinks	gene	227423689	227424069	1000	+	.	ID=gene1457-AS1;Name=LOC100153321-AS1
chr1	Cufflinks	transcript	227423689	227424069	1000	+	.	ID=ASrna2458;gene=Name=LOC100153321-AS1;transcript_id=XM_001927037.3-AS1.1
chr1	Cufflinks	exon	227423689	227424069	1000	+	.	ID=ASrna2458;exon_number=1;gene=LOC100153321-AS1;transcript_id=XM_001927037.3-AS1.1
chr1	Cufflinks	gene	243112084	243112431	1000	+	.	ID=gene1510-AS1;Name=LOC100522234-AS1
chr1	Cufflinks	transcript	243112084	243112431	1000	+	.	ID=ASrna2533;gene=Name=LOC100522234-AS1;transcript_id=XM_003121918.2-AS1.1
chr1	Cufflinks	exon	243112084	243112431	1000	+	.	ID=ASrna2533;exon_number=1;gene=LOC100522234-AS1;transcript_id=XM_003121918.2-AS1.1
chr1	Cufflinks	gene	242106192	242106497	1000	-	.	ID=gene1497-AS1;Name=ERMP1-AS1
chr1	Cufflinks	transcript	242106192	242106497	1000	-	.	ID=ASrna2572;gene=Name=ERMP1-AS1;transcript_id=XM_001924217.2-AS1.1
chr1	Cufflinks	exon	242106192	242106497	1000	-	.	ID=ASrna2572;exon_number=1;gene=ERMP1-AS1;transcript_id=XM_001924217.2-AS1.1
chr1	Cufflinks	gene	267580580	267580738	1000	+	.	ID=gene1673-AS1;Name=TMOD1-AS1
chr1	Cufflinks	transcript	267580580	267580738	1000	+	.	ID=ASrna2832;gene=Name=TMOD1-AS1;transcript_id=XM_003353588.2-AS1.1
chr1	Cufflinks	exon	267580580	267580738	1000	+	.	ID=ASrna2832;exon_number=1;gene=TMOD1-AS1;transcript_id=XM_003353588.2-AS1.1
chr1	Cufflinks	gene	267582803	267589819	1000	+	.	ID=gene1673-AS1;Name=TMOD1-AS1
chr1	Cufflinks	transcript	267582803	267589819	1000	+	.	ID=ASrna2832;gene=Name=TMOD1-AS1;transcript_id=XM_003353588.2-AS1.1
chr1	Cufflinks	exon	267582803	267582905	1000	+	.	ID=ASrna2832;exon_number=1;gene=TMOD1-AS1;transcript_id=XM_003353588.2-AS1.1
chr1	Cufflinks	exon	267583486	267583607	1000	+	.	ID=ASrna2832;exon_number=2;gene=TMOD1-AS1;transcript_id=XM_003353588.2-AS1.1
chr1	Cufflinks	exon	267585057	267585126	1000	+	.	ID=ASrna2832;exon_number=3;gene=TMOD1-AS1;transcript_id=XM_003353588.2-AS1.1
chr1	Cufflinks	exon	267585850	267586065	1000	+	.	ID=ASrna2832;exon_number=4;gene=TMOD1-AS1;transcript_id=XM_003353588.2-AS1.1
chr1	Cufflinks	exon	267588601	267588698	1000	+	.	ID=ASrna2832;exon_number=5;gene=TMOD1-AS1;transcript_id=XM_003353588.2-AS1.1
chr1	Cufflinks	exon	267589423	267589819	1000	+	.	ID=ASrna2832;exon_number=6;gene=TMOD1-AS1;transcript_id=XM_003353588.2-AS1.1
chr1	Cufflinks	gene	267591645	267592770	1000	+	.	ID=gene1673-AS2;Name=TMOD1-AS2
chr1	Cufflinks	transcript	267591645	267592770	1000	+	.	ID=ASrna2833;gene=Name=TMOD1-AS2;transcript_id=XM_003353588.2-AS2.1
chr1	Cufflinks	exon	267591645	267591752	1000	+	.	ID=ASrna2833;exon_number=1;gene=TMOD1-AS2;transcript_id=XM_003353588.2-AS2.1
chr1	Cufflinks	exon	267592732	267592770	1000	+	.	ID=ASrna2833;exon_number=2;gene=TMOD1-AS2;transcript_id=XM_003353588.2-AS2.1
chr1	Cufflinks	gene	267592976	267593062	1000	+	.	ID=gene1673-AS3;Name=TMOD1-AS3
chr1	Cufflinks	transcript	267592976	267593062	1000	+	.	ID=ASrna2834;gene=Name=TMOD1-AS3;transcript_id=XM_003353588.2-AS3.1
chr1	Cufflinks	exon	267592976	267593062	1000	+	.	ID=ASrna2834;exon_number=1;gene=TMOD1-AS3;transcript_id=XM_003353588.2-AS3.1
chr1	Cufflinks	gene	267593897	267594411	1000	+	.	ID=gene1673-AS4;Name=TMOD1-AS4
chr1	Cufflinks	transcript	267593897	267594411	1000	+	.	ID=ASrna2835;gene=Name=TMOD1-AS4;transcript_id=XM_003353588.2-AS4.1
chr1	Cufflinks	exon	267593897	267594107	1000	+	.	ID=ASrna2835;exon_number=1;gene=TMOD1-AS4;transcript_id=XM_003353588.2-AS4.1
chr1	Cufflinks	exon	267594356	267594411	1000	+	.	ID=ASrna2835;exon_number=2;gene=TMOD1-AS4;transcript_id=XM_003353588.2-AS4.1
chr1	Cufflinks	gene	267597562	267659479	1000	+	.	ID=gene1673-AS5;Name=TMOD1-AS5
chr1	Cufflinks	transcript	267597562	267659479	1000	+	.	ID=ASrna2836;gene=Name=TMOD1-AS5;transcript_id=XM_003353588.2-AS5.1
chr1	Cufflinks	exon	267597562	267597651	1000	+	.	ID=ASrna2836;exon_number=1;gene=TMOD1-AS5;transcript_id=XM_003353588.2-AS5.1
chr1	Cufflinks	exon	267600491	267600613	1000	+	.	ID=ASrna2836;exon_number=2;gene=TMOD1-AS5;transcript_id=XM_003353588.2-AS5.1
chr1	Cufflinks	exon	267601584	267601686	1000	+	.	ID=ASrna2836;exon_number=3;gene=TMOD1-AS5;transcript_id=XM_003353588.2-AS5.1
chr1	Cufflinks	exon	267602504	267602597	1000	+	.	ID=ASrna2836;exon_number=4;gene=TMOD1-AS5;transcript_id=XM_003353588.2-AS5.1
chr1	Cufflinks	exon	267603885	267603988	1000	+	.	ID=ASrna2836;exon_number=5;gene=TMOD1-AS5;transcript_id=XM_003353588.2-AS5.1
chr1	Cufflinks	exon	267605216	267605330	1000	+	.	ID=ASrna2836;exon_number=6;gene=TMOD1-AS5;transcript_id=XM_003353588.2-AS5.1
chr1	Cufflinks	exon	267656234	267656362	1000	+	.	ID=ASrna2836;exon_number=7;gene=TMOD1-AS5;transcript_id=XM_003353588.2-AS5.1
chr1	Cufflinks	exon	267656930	267657043	1000	+	.	ID=ASrna2836;exon_number=8;gene=TMOD1-AS5;transcript_id=XM_003353588.2-AS5.1
chr1	Cufflinks	exon	267658426	267659479	1000	+	.	ID=ASrna2836;exon_number=9;gene=TMOD1-AS5;transcript_id=XM_003353588.2-AS5.1
chr1	Cufflinks	gene	271412718	271412881	1000	-	.	ID=gene1706-AS1;Name=LOC100154648-AS1
chr1	Cufflinks	transcript	271412718	271412881	1000	-	.	ID=ASrna2904;gene=Name=LOC100154648-AS1;transcript_id=XM_001928221.3-AS1.1
chr1	Cufflinks	exon	271412718	271412881	1000	-	.	ID=ASrna2904;exon_number=1;gene=LOC100154648-AS1;transcript_id=XM_001928221.3-AS1.1
chr1	Cufflinks	gene	271413231	271414633	1000	-	.	ID=gene1706-AS2;Name=LOC100154648-AS2
chr1	Cufflinks	transcript	271413231	271414633	1000	-	.	ID=ASrna2905;gene=Name=LOC100154648-AS2;transcript_id=XM_001928221.3-AS2.1
chr1	Cufflinks	exon	271413231	271414633	1000	-	.	ID=ASrna2905;exon_number=1;gene=LOC100154648-AS2;transcript_id=XM_001928221.3-AS2.1
chr1	Cufflinks	gene	271414849	271415184	1000	-	.	ID=gene1706-AS3;Name=LOC100154648-AS3
chr1	Cufflinks	transcript	271414849	271415184	1000	-	.	ID=ASrna2906;gene=Name=LOC100154648-AS3;transcript_id=XM_001928221.3-AS3.1
chr1	Cufflinks	exon	271414849	271415184	1000	-	.	ID=ASrna2906;exon_number=1;gene=LOC100154648-AS3;transcript_id=XM_001928221.3-AS3.1
chr1	Cufflinks	gene	271416537	271417754	1000	-	.	ID=gene1706-AS4;Name=LOC100154648-AS4
chr1	Cufflinks	transcript	271416537	271417754	1000	-	.	ID=ASrna2907;gene=Name=LOC100154648-AS4;transcript_id=XM_001928221.3-AS4.1
chr1	Cufflinks	exon	271416537	271417754	1000	-	.	ID=ASrna2907;exon_number=1;gene=LOC100154648-AS4;transcript_id=XM_001928221.3-AS4.1
chr1	Cufflinks	gene	271417882	271418119	1000	-	.	ID=gene1706-AS5;Name=LOC100154648-AS5
chr1	Cufflinks	transcript	271417882	271418119	1000	-	.	ID=ASrna2908;gene=Name=LOC100154648-AS5;transcript_id=XM_001928221.3-AS5.1
chr1	Cufflinks	exon	271417882	271418119	1000	-	.	ID=ASrna2908;exon_number=1;gene=LOC100154648-AS5;transcript_id=XM_001928221.3-AS5.1
chr1	Cufflinks	gene	271418261	271418525	1000	-	.	ID=gene1706-AS6;Name=LOC100154648-AS6
chr1	Cufflinks	transcript	271418261	271418525	1000	-	.	ID=ASrna2909;gene=Name=LOC100154648-AS6;transcript_id=XM_001928221.3-AS6.1
chr1	Cufflinks	exon	271418261	271418525	1000	-	.	ID=ASrna2909;exon_number=1;gene=LOC100154648-AS6;transcript_id=XM_001928221.3-AS6.1
chr1	Cufflinks	gene	271418750	271419498	1000	-	.	ID=gene1706-AS7;Name=LOC100154648-AS7
chr1	Cufflinks	transcript	271418750	271419498	1000	-	.	ID=ASrna2910;gene=Name=LOC100154648-AS7;transcript_id=XM_001928221.3-AS7.1
chr1	Cufflinks	exon	271418750	271419498	1000	-	.	ID=ASrna2910;exon_number=1;gene=LOC100154648-AS7;transcript_id=XM_001928221.3-AS7.1
chr1	Cufflinks	gene	271420727	271421748	1000	-	.	ID=gene1706-AS8;Name=LOC100154648-AS8
chr1	Cufflinks	transcript	271420727	271421748	1000	-	.	ID=ASrna2911;gene=Name=LOC100154648-AS8;transcript_id=XM_001928221.3-AS8.1
chr1	Cufflinks	exon	271420727	271421748	1000	-	.	ID=ASrna2911;exon_number=1;gene=LOC100154648-AS8;transcript_id=XM_001928221.3-AS8.1
chr1	Cufflinks	gene	271422432	271423565	1000	-	.	ID=gene1706-AS9;Name=LOC100154648-AS9
chr1	Cufflinks	transcript	271422432	271423565	1000	-	.	ID=ASrna2912;gene=Name=LOC100154648-AS9;transcript_id=XM_001928221.3-AS9.1
chr1	Cufflinks	exon	271422432	271423565	1000	-	.	ID=ASrna2912;exon_number=1;gene=LOC100154648-AS9;transcript_id=XM_001928221.3-AS9.1
chr1	Cufflinks	gene	271423711	271424264	1000	-	.	ID=gene1706-AS10;Name=LOC100154648-AS10
chr1	Cufflinks	transcript	271423711	271424264	1000	-	.	ID=ASrna2913;gene=Name=LOC100154648-AS10;transcript_id=XM_001928221.3-AS10.1
chr1	Cufflinks	exon	271423711	271424264	1000	-	.	ID=ASrna2913;exon_number=1;gene=LOC100154648-AS10;transcript_id=XM_001928221.3-AS10.1
chr1	Cufflinks	gene	271424458	271424980	1000	-	.	ID=gene1706-AS11;Name=LOC100154648-AS11
chr1	Cufflinks	transcript	271424458	271424980	1000	-	.	ID=ASrna2914;gene=Name=LOC100154648-AS11;transcript_id=XM_001928221.3-AS11.1
chr1	Cufflinks	exon	271424458	271424980	1000	-	.	ID=ASrna2914;exon_number=1;gene=LOC100154648-AS11;transcript_id=XM_001928221.3-AS11.1
chr1	Cufflinks	gene	271425469	271426184	1000	-	.	ID=gene1706-AS12;Name=LOC100154648-AS12
chr1	Cufflinks	transcript	271425469	271426184	1000	-	.	ID=ASrna2915;gene=Name=LOC100154648-AS12;transcript_id=XM_001928221.3-AS12.1
chr1	Cufflinks	exon	271425469	271426184	1000	-	.	ID=ASrna2915;exon_number=1;gene=LOC100154648-AS12;transcript_id=XM_001928221.3-AS12.1
chr1	Cufflinks	gene	271426285	271426749	1000	-	.	ID=gene1706-AS13;Name=LOC100154648-AS13
chr1	Cufflinks	transcript	271426285	271426749	1000	-	.	ID=ASrna2916;gene=Name=LOC100154648-AS13;transcript_id=XM_001928221.3-AS13.1
chr1	Cufflinks	exon	271426285	271426749	1000	-	.	ID=ASrna2916;exon_number=1;gene=LOC100154648-AS13;transcript_id=XM_001928221.3-AS13.1
chr1	Cufflinks	gene	271427072	271428029	1000	-	.	ID=gene1706-AS14;Name=LOC100154648-AS14
chr1	Cufflinks	transcript	271427072	271428029	1000	-	.	ID=ASrna2917;gene=Name=LOC100154648-AS14;transcript_id=XM_001928221.3-AS14.1
chr1	Cufflinks	exon	271427072	271428029	1000	-	.	ID=ASrna2917;exon_number=1;gene=LOC100154648-AS14;transcript_id=XM_001928221.3-AS14.1
chr1	Cufflinks	gene	271428145	271428899	1000	-	.	ID=gene1706-AS15;Name=LOC100154648-AS15
chr1	Cufflinks	transcript	271428145	271428899	1000	-	.	ID=ASrna2918;gene=Name=LOC100154648-AS15;transcript_id=XM_001928221.3-AS15.1
chr1	Cufflinks	exon	271428145	271428899	1000	-	.	ID=ASrna2918;exon_number=1;gene=LOC100154648-AS15;transcript_id=XM_001928221.3-AS15.1
chr1	Cufflinks	gene	271429249	271430151	1000	-	.	ID=gene1706-AS16;Name=LOC100154648-AS16
chr1	Cufflinks	transcript	271429249	271430151	1000	-	.	ID=ASrna2919;gene=Name=LOC100154648-AS16;transcript_id=XM_001928221.3-AS16.1
chr1	Cufflinks	exon	271429249	271430151	1000	-	.	ID=ASrna2919;exon_number=1;gene=LOC100154648-AS16;transcript_id=XM_001928221.3-AS16.1
chr1	Cufflinks	gene	271430300	271430845	1000	-	.	ID=gene1706-AS17;Name=LOC100154648-AS17
chr1	Cufflinks	transcript	271430300	271430845	1000	-	.	ID=ASrna2920;gene=Name=LOC100154648-AS17;transcript_id=XM_001928221.3-AS17.1
chr1	Cufflinks	exon	271430300	271430845	1000	-	.	ID=ASrna2920;exon_number=1;gene=LOC100154648-AS17;transcript_id=XM_001928221.3-AS17.1
chr1	Cufflinks	gene	271431563	271431919	1000	-	.	ID=gene1706-AS18;Name=LOC100154648-AS18
chr1	Cufflinks	transcript	271431563	271431919	1000	-	.	ID=ASrna2921;gene=Name=LOC100154648-AS18;transcript_id=XM_001928221.3-AS18.1
chr1	Cufflinks	exon	271431563	271431919	1000	-	.	ID=ASrna2921;exon_number=1;gene=LOC100154648-AS18;transcript_id=XM_001928221.3-AS18.1
chr1	Cufflinks	gene	271432292	271432688	1000	-	.	ID=gene1706-AS19;Name=LOC100154648-AS19
chr1	Cufflinks	transcript	271432292	271432688	1000	-	.	ID=ASrna2922;gene=Name=LOC100154648-AS19;transcript_id=XM_001928221.3-AS19.1
chr1	Cufflinks	exon	271432292	271432688	1000	-	.	ID=ASrna2922;exon_number=1;gene=LOC100154648-AS19;transcript_id=XM_001928221.3-AS19.1
chr1	Cufflinks	gene	271434548	271435097	1000	-	.	ID=gene1706-AS20;Name=LOC100154648-AS20
chr1	Cufflinks	transcript	271434548	271435097	1000	-	.	ID=ASrna2923;gene=Name=LOC100154648-AS20;transcript_id=XM_001928221.3-AS20.1
chr1	Cufflinks	exon	271434548	271435097	1000	-	.	ID=ASrna2923;exon_number=1;gene=LOC100154648-AS20;transcript_id=XM_001928221.3-AS20.1
chr1	Cufflinks	gene	271436570	271437003	1000	-	.	ID=gene1706-AS21;Name=LOC100154648-AS21
chr1	Cufflinks	transcript	271436570	271437003	1000	-	.	ID=ASrna2924;gene=Name=LOC100154648-AS21;transcript_id=XM_001928221.3-AS21.1
chr1	Cufflinks	exon	271436570	271437003	1000	-	.	ID=ASrna2924;exon_number=1;gene=LOC100154648-AS21;transcript_id=XM_001928221.3-AS21.1
chr1	Cufflinks	gene	276411097	276411603	1000	+	.	ID=gene1745-AS1;Name=LOC100624291-AS1
chr1	Cufflinks	transcript	276411097	276411603	1000	+	.	ID=ASrna2976;gene=Name=LOC100624291-AS1;transcript_id=XR_130338.1-AS1.1
chr1	Cufflinks	exon	276411097	276411603	1000	+	.	ID=ASrna2976;exon_number=1;gene=LOC100624291-AS1;transcript_id=XR_130338.1-AS1.1
chr1	Cufflinks	gene	275518126	275518522	1000	+	.	ID=gene1733-AS1;Name=LOC100739365-AS1
chr1	Cufflinks	transcript	275518126	275518522	1000	+	.	ID=ASrna2980;gene=Name=LOC100739365-AS1;transcript_id=XM_003480558.1-AS1.1
chr1	Cufflinks	exon	275518126	275518522	1000	+	.	ID=ASrna2980;exon_number=1;gene=LOC100739365-AS1;transcript_id=XM_003480558.1-AS1.1
chr1	Cufflinks	gene	270188281	270407928	1000	+	.	ID=gene1697-AS1;Name=ERP44-AS1
chr1	Cufflinks	transcript	270188281	270407928	1000	+	.	ID=ASrna3003;gene=Name=ERP44-AS1;transcript_id=NM_001137629.1-AS1.1
chr1	Cufflinks	exon	270188281	270188454	1000	+	.	ID=ASrna3003;exon_number=1;gene=ERP44-AS1;transcript_id=NM_001137629.1-AS1.1
chr1	Cufflinks	exon	270324830	270324997	1000	+	.	ID=ASrna3003;exon_number=2;gene=ERP44-AS1;transcript_id=NM_001137629.1-AS1.1
chr1	Cufflinks	exon	270329795	270329975	1000	+	.	ID=ASrna3003;exon_number=3;gene=ERP44-AS1;transcript_id=NM_001137629.1-AS1.1
chr1	Cufflinks	exon	270332459	270332568	1000	+	.	ID=ASrna3003;exon_number=4;gene=ERP44-AS1;transcript_id=NM_001137629.1-AS1.1
chr1	Cufflinks	exon	270335947	270336118	1000	+	.	ID=ASrna3003;exon_number=5;gene=ERP44-AS1;transcript_id=NM_001137629.1-AS1.1
chr1	Cufflinks	exon	270342348	270342503	1000	+	.	ID=ASrna3003;exon_number=6;gene=ERP44-AS1;transcript_id=NM_001137629.1-AS1.1
chr1	Cufflinks	exon	270342887	270343116	1000	+	.	ID=ASrna3003;exon_number=7;gene=ERP44-AS1;transcript_id=NM_001137629.1-AS1.1
chr1	Cufflinks	exon	270347768	270347874	1000	+	.	ID=ASrna3003;exon_number=8;gene=ERP44-AS1;transcript_id=NM_001137629.1-AS1.1
chr1	Cufflinks	exon	270353925	270354137	1000	+	.	ID=ASrna3003;exon_number=9;gene=ERP44-AS1;transcript_id=NM_001137629.1-AS1.1
chr1	Cufflinks	exon	270368515	270368801	1000	+	.	ID=ASrna3003;exon_number=10;gene=ERP44-AS1;transcript_id=NM_001137629.1-AS1.1
chr1	Cufflinks	exon	270382590	270383304	1000	+	.	ID=ASrna3003;exon_number=11;gene=ERP44-AS1;transcript_id=NM_001137629.1-AS1.1
chr1	Cufflinks	exon	270401719	270401948	1000	+	.	ID=ASrna3003;exon_number=12;gene=ERP44-AS1;transcript_id=NM_001137629.1-AS1.1
chr1	Cufflinks	exon	270402637	270402708	1000	+	.	ID=ASrna3003;exon_number=13;gene=ERP44-AS1;transcript_id=NM_001137629.1-AS1.1
chr1	Cufflinks	exon	270406184	270407928	1000	+	.	ID=ASrna3003;exon_number=14;gene=ERP44-AS1;transcript_id=NM_001137629.1-AS1.1
chr1	Cufflinks	gene	270188281	270407928	403	+	.	ID=gene1697-AS1;Name=ERP44-AS1
chr1	Cufflinks	transcript	270188281	270407928	403	+	.	ID=ASrna3004;gene=Name=ERP44-AS1;transcript_id=NM_001137629.1-AS1.2
chr1	Cufflinks	exon	270188281	270188454	403	+	.	ID=ASrna3004;exon_number=1;gene=ERP44-AS1;transcript_id=NM_001137629.1-AS1.2
chr1	Cufflinks	exon	270324830	270324997	403	+	.	ID=ASrna3004;exon_number=2;gene=ERP44-AS1;transcript_id=NM_001137629.1-AS1.2
chr1	Cufflinks	exon	270329795	270329975	403	+	.	ID=ASrna3004;exon_number=3;gene=ERP44-AS1;transcript_id=NM_001137629.1-AS1.2
chr1	Cufflinks	exon	270332459	270332568	403	+	.	ID=ASrna3004;exon_number=4;gene=ERP44-AS1;transcript_id=NM_001137629.1-AS1.2
chr1	Cufflinks	exon	270335947	270336118	403	+	.	ID=ASrna3004;exon_number=5;gene=ERP44-AS1;transcript_id=NM_001137629.1-AS1.2
chr1	Cufflinks	exon	270342348	270342503	403	+	.	ID=ASrna3004;exon_number=6;gene=ERP44-AS1;transcript_id=NM_001137629.1-AS1.2
chr1	Cufflinks	exon	270342887	270343116	403	+	.	ID=ASrna3004;exon_number=7;gene=ERP44-AS1;transcript_id=NM_001137629.1-AS1.2
chr1	Cufflinks	exon	270347768	270347874	403	+	.	ID=ASrna3004;exon_number=8;gene=ERP44-AS1;transcript_id=NM_001137629.1-AS1.2
chr1	Cufflinks	exon	270353925	270354137	403	+	.	ID=ASrna3004;exon_number=9;gene=ERP44-AS1;transcript_id=NM_001137629.1-AS1.2
chr1	Cufflinks	exon	270368515	270368801	403	+	.	ID=ASrna3004;exon_number=10;gene=ERP44-AS1;transcript_id=NM_001137629.1-AS1.2
chr1	Cufflinks	exon	270382590	270382700	403	+	.	ID=ASrna3004;exon_number=11;gene=ERP44-AS1;transcript_id=NM_001137629.1-AS1.2
chr1	Cufflinks	exon	270383208	270383304	403	+	.	ID=ASrna3004;exon_number=12;gene=ERP44-AS1;transcript_id=NM_001137629.1-AS1.2
chr1	Cufflinks	exon	270401719	270401954	403	+	.	ID=ASrna3004;exon_number=13;gene=ERP44-AS1;transcript_id=NM_001137629.1-AS1.2
chr1	Cufflinks	exon	270402637	270402708	403	+	.	ID=ASrna3004;exon_number=14;gene=ERP44-AS1;transcript_id=NM_001137629.1-AS1.2
chr1	Cufflinks	exon	270406184	270407928	403	+	.	ID=ASrna3004;exon_number=15;gene=ERP44-AS1;transcript_id=NM_001137629.1-AS1.2
chr1	Cufflinks	gene	271718968	271719556	1000	-	.	ID=gene1710-AS1;Name=ZNF189-AS1
chr1	Cufflinks	transcript	271718968	271719556	1000	-	.	ID=ASrna3017;gene=Name=ZNF189-AS1;transcript_id=XM_003122045.3-AS1.1
chr1	Cufflinks	exon	271718968	271719556	1000	-	.	ID=ASrna3017;exon_number=1;gene=ZNF189-AS1;transcript_id=XM_003122045.3-AS1.1
chr1	Cufflinks	gene	271663610	271663999	1000	-	.	ID=gene1710-AS2;Name=ZNF189-AS2
chr1	Cufflinks	transcript	271663610	271663999	1000	-	.	ID=ASrna3018;gene=Name=ZNF189-AS2;transcript_id=XM_003122045.3-AS2.1
chr1	Cufflinks	exon	271663610	271663999	1000	-	.	ID=ASrna3018;exon_number=1;gene=ZNF189-AS2;transcript_id=XM_003122045.3-AS2.1
chr1	Cufflinks	gene	271712858	271713499	1000	-	.	ID=gene1710-AS3;Name=ZNF189-AS3
chr1	Cufflinks	transcript	271712858	271713499	1000	-	.	ID=ASrna3020;gene=Name=ZNF189-AS3;transcript_id=XM_003122045.3-AS3.1
chr1	Cufflinks	exon	271712858	271713499	1000	-	.	ID=ASrna3020;exon_number=1;gene=ZNF189-AS3;transcript_id=XM_003122045.3-AS3.1
chr1	Cufflinks	gene	271714161	271715022	1000	-	.	ID=gene1710-AS4;Name=ZNF189-AS4
chr1	Cufflinks	transcript	271714161	271715022	1000	-	.	ID=ASrna3021;gene=Name=ZNF189-AS4;transcript_id=XM_003122045.3-AS4.1
chr1	Cufflinks	exon	271714161	271715022	1000	-	.	ID=ASrna3021;exon_number=1;gene=ZNF189-AS4;transcript_id=XM_003122045.3-AS4.1
chr1	Cufflinks	gene	271715256	271715950	1000	-	.	ID=gene1710-AS5;Name=ZNF189-AS5
chr1	Cufflinks	transcript	271715256	271715950	1000	-	.	ID=ASrna3022;gene=Name=ZNF189-AS5;transcript_id=XM_003122045.3-AS5.1
chr1	Cufflinks	exon	271715256	271715950	1000	-	.	ID=ASrna3022;exon_number=1;gene=ZNF189-AS5;transcript_id=XM_003122045.3-AS5.1
chr1	Cufflinks	gene	215907371	215908000	1000	+	.	ID=gene1336-AS1;Name=LOC100524661-AS1
chr1	Cufflinks	transcript	215907371	215908000	1000	+	.	ID=ASrna3053;gene=Name=LOC100524661-AS1;transcript_id=XM_003121864.2-AS1.1
chr1	Cufflinks	exon	215907371	215908000	1000	+	.	ID=ASrna3053;exon_number=1;gene=LOC100524661-AS1;transcript_id=XM_003121864.2-AS1.1
chr1	Cufflinks	gene	283186117	283186537	1000	+	.	ID=gene1789-AS1;Name=LOC100739073-AS1
chr1	Cufflinks	transcript	283186117	283186537	1000	+	.	ID=ASrna3073;gene=Name=LOC100739073-AS1;transcript_id=XR_135117.1-AS1.1
chr1	Cufflinks	exon	283186117	283186537	1000	+	.	ID=ASrna3073;exon_number=1;gene=LOC100739073-AS1;transcript_id=XR_135117.1-AS1.1
chr1	Cufflinks	gene	285975871	285976367	1000	+	.	ID=gene1828-AS1;Name=AKNA-AS1
chr1	Cufflinks	transcript	285975871	285976367	1000	+	.	ID=ASrna3161;gene=Name=AKNA-AS1;transcript_id=XM_003480581.1-AS1.1
chr1	Cufflinks	exon	285975871	285976367	1000	+	.	ID=ASrna3161;exon_number=1;gene=AKNA-AS1;transcript_id=XM_003480581.1-AS1.1
chr1	Cufflinks	gene	297341360	297341452	1000	-	.	ID=gene2022-AS1;Name=RABGAP1-AS1
chr1	Cufflinks	transcript	297341360	297341452	1000	-	.	ID=ASrna3398;gene=Name=RABGAP1-AS1;transcript_id=XM_001927109.4-AS1.1
chr1	Cufflinks	exon	297341360	297341452	1000	-	.	ID=ASrna3398;exon_number=1;gene=RABGAP1-AS1;transcript_id=XM_001927109.4-AS1.1
chr1	Cufflinks	gene	297341565	297341623	1000	-	.	ID=gene2022-AS2;Name=RABGAP1-AS2
chr1	Cufflinks	transcript	297341565	297341623	1000	-	.	ID=ASrna3399;gene=Name=RABGAP1-AS2;transcript_id=XM_001927109.4-AS2.1
chr1	Cufflinks	exon	297341565	297341623	1000	-	.	ID=ASrna3399;exon_number=1;gene=RABGAP1-AS2;transcript_id=XM_001927109.4-AS2.1
chr1	Cufflinks	gene	297379842	297379981	1000	-	.	ID=gene2022-AS3;Name=RABGAP1-AS3
chr1	Cufflinks	transcript	297379842	297379981	1000	-	.	ID=ASrna3400;gene=Name=RABGAP1-AS3;transcript_id=XM_001927109.4-AS3.1
chr1	Cufflinks	exon	297379842	297379981	1000	-	.	ID=ASrna3400;exon_number=1;gene=RABGAP1-AS3;transcript_id=XM_001927109.4-AS3.1
chr1	Cufflinks	gene	297401026	297403037	1000	-	.	ID=gene2022-AS3;Name=RABGAP1-AS3
chr1	Cufflinks	transcript	297401026	297403037	1000	-	.	ID=ASrna3400;gene=Name=RABGAP1-AS3;transcript_id=XM_001927109.4-AS3.1
chr1	Cufflinks	exon	297401026	297402517	1000	-	.	ID=ASrna3400;exon_number=1;gene=RABGAP1-AS3;transcript_id=XM_001927109.4-AS3.1
chr1	Cufflinks	exon	297402944	297403037	1000	-	.	ID=ASrna3400;exon_number=2;gene=RABGAP1-AS3;transcript_id=XM_001927109.4-AS3.1
chr1	Cufflinks	gene	299673334	299673656	1000	+	.	ID=gene2048-AS1;Name=RABEPK-AS1
chr1	Cufflinks	transcript	299673334	299673656	1000	+	.	ID=ASrna3408;gene=Name=RABEPK-AS1;transcript_id=NM_001244400.1-AS1.1
chr1	Cufflinks	exon	299673334	299673656	1000	+	.	ID=ASrna3408;exon_number=1;gene=RABEPK-AS1;transcript_id=NM_001244400.1-AS1.1
chr1	Cufflinks	gene	293302897	293303314	1000	-	.	ID=gene1864-AS1;Name=CEP110-AS1
chr1	Cufflinks	transcript	293302897	293303314	1000	-	.	ID=ASrna3429;gene=Name=CEP110-AS1;transcript_id=XM_001925654.4-AS1.1
chr1	Cufflinks	exon	293302897	293303314	1000	-	.	ID=ASrna3429;exon_number=1;gene=CEP110-AS1;transcript_id=XM_001925654.4-AS1.1
chr1	Cufflinks	gene	293305214	293308051	1000	-	.	ID=gene1864-AS2;Name=CEP110-AS2
chr1	Cufflinks	transcript	293305214	293308051	1000	-	.	ID=ASrna3430;gene=Name=CEP110-AS2;transcript_id=XM_001925654.4-AS2.1
chr1	Cufflinks	exon	293305214	293305397	1000	-	.	ID=ASrna3430;exon_number=1;gene=CEP110-AS2;transcript_id=XM_001925654.4-AS2.1
chr1	Cufflinks	exon	293307969	293308051	1000	-	.	ID=ASrna3430;exon_number=2;gene=CEP110-AS2;transcript_id=XM_001925654.4-AS2.1
chr1	Cufflinks	gene	302207336	302208017	1000	-	.	ID=gene2074-AS1;Name=LOC100736683-AS1
chr1	Cufflinks	transcript	302207336	302208017	1000	-	.	ID=ASrna3446;gene=Name=LOC100736683-AS1;transcript_id=XM_003480614.1-AS1.1
chr1	Cufflinks	exon	302207336	302208017	1000	-	.	ID=ASrna3446;exon_number=1;gene=LOC100736683-AS1;transcript_id=XM_003480614.1-AS1.1
chr1	Cufflinks	gene	302143878	302144854	1000	-	.	ID=gene2073-AS1;Name=CDK9-AS1
chr1	Cufflinks	transcript	302143878	302144854	1000	-	.	ID=ASrna3455;gene=Name=CDK9-AS1;transcript_id=NM_001166044.1-AS1.1
chr1	Cufflinks	exon	302143878	302144854	1000	-	.	ID=ASrna3455;exon_number=1;gene=CDK9-AS1;transcript_id=NM_001166044.1-AS1.1
chr1	Cufflinks	gene	302607681	302608007	1000	-	.	ID=gene2089-AS1;Name=LOC100152322-AS1
chr1	Cufflinks	transcript	302607681	302608007	1000	-	.	ID=ASrna3474;gene=Name=LOC100152322-AS1;transcript_id=XM_001927625.2-AS1.1
chr1	Cufflinks	exon	302607681	302608007	1000	-	.	ID=ASrna3474;exon_number=1;gene=LOC100152322-AS1;transcript_id=XM_001927625.2-AS1.1
chr1	Cufflinks	gene	302608169	302609365	1000	-	.	ID=gene2089-AS2;Name=LOC100152322-AS2
chr1	Cufflinks	transcript	302608169	302609365	1000	-	.	ID=ASrna3475;gene=Name=LOC100152322-AS2;transcript_id=XM_001927625.2-AS2.1
chr1	Cufflinks	exon	302608169	302609365	1000	-	.	ID=ASrna3475;exon_number=1;gene=LOC100152322-AS2;transcript_id=XM_001927625.2-AS2.1
chr1	Cufflinks	gene	301780151	301780973	1000	-	.	ID=gene2061-AS1;Name=GARNL3-AS1
chr1	Cufflinks	transcript	301780151	301780973	1000	-	.	ID=ASrna3529;gene=Name=GARNL3-AS1;transcript_id=XM_003480607.1-AS1.1
chr1	Cufflinks	exon	301780151	301780973	1000	-	.	ID=ASrna3529;exon_number=1;gene=GARNL3-AS1;transcript_id=XM_003480607.1-AS1.1
chr1	Cufflinks	gene	304437741	304438465	1000	-	.	ID=gene2137-AS1;Name=LOC100623602-AS1
chr1	Cufflinks	transcript	304437741	304438465	1000	-	.	ID=ASrna3808;gene=Name=LOC100623602-AS1;transcript_id=XR_130360.2-AS1.1
chr1	Cufflinks	exon	304437741	304438465	1000	-	.	ID=ASrna3808;exon_number=1;gene=LOC100623602-AS1;transcript_id=XR_130360.2-AS1.1
chr1	Cufflinks	gene	304439421	304440639	1000	-	.	ID=gene2137-AS2;Name=LOC100623602-AS2
chr1	Cufflinks	transcript	304439421	304440639	1000	-	.	ID=ASrna3809;gene=Name=LOC100623602-AS2;transcript_id=XR_130360.2-AS2.1
chr1	Cufflinks	exon	304439421	304440639	1000	-	.	ID=ASrna3809;exon_number=1;gene=LOC100623602-AS2;transcript_id=XR_130360.2-AS2.1
chr1	Cufflinks	gene	304430809	304432147	1000	-	.	ID=gene2137-AS3;Name=LOC100623602-AS3
chr1	Cufflinks	transcript	304430809	304432147	1000	-	.	ID=ASrna3810;gene=Name=LOC100623602-AS3;transcript_id=XR_130360.2-AS3.1
chr1	Cufflinks	exon	304430809	304432147	1000	-	.	ID=ASrna3810;exon_number=1;gene=LOC100623602-AS3;transcript_id=XR_130360.2-AS3.1
chr1	Cufflinks	gene	304434499	304435130	1000	-	.	ID=gene2137-AS4;Name=LOC100623602-AS4
chr1	Cufflinks	transcript	304434499	304435130	1000	-	.	ID=ASrna3811;gene=Name=LOC100623602-AS4;transcript_id=XR_130360.2-AS4.1
chr1	Cufflinks	exon	304434499	304435130	1000	-	.	ID=ASrna3811;exon_number=1;gene=LOC100623602-AS4;transcript_id=XR_130360.2-AS4.1
chr1	Cufflinks	gene	304435286	304435505	1000	-	.	ID=gene2137-AS5;Name=LOC100623602-AS5
chr1	Cufflinks	transcript	304435286	304435505	1000	-	.	ID=ASrna3812;gene=Name=LOC100623602-AS5;transcript_id=XR_130360.2-AS5.1
chr1	Cufflinks	exon	304435286	304435505	1000	-	.	ID=ASrna3812;exon_number=1;gene=LOC100623602-AS5;transcript_id=XR_130360.2-AS5.1
chr1	Cufflinks	gene	304438822	304439316	1000	-	.	ID=gene2137-AS6;Name=LOC100623602-AS6
chr1	Cufflinks	transcript	304438822	304439316	1000	-	.	ID=ASrna3813;gene=Name=LOC100623602-AS6;transcript_id=XR_130360.2-AS6.1
chr1	Cufflinks	exon	304438822	304439316	1000	-	.	ID=ASrna3813;exon_number=1;gene=LOC100623602-AS6;transcript_id=XR_130360.2-AS6.1
chr1	Cufflinks	gene	304444370	304444807	1000	-	.	ID=gene2137-AS7;Name=LOC100623602-AS7
chr1	Cufflinks	transcript	304444370	304444807	1000	-	.	ID=ASrna3814;gene=Name=LOC100623602-AS7;transcript_id=XR_130360.2-AS7.1
chr1	Cufflinks	exon	304444370	304444807	1000	-	.	ID=ASrna3814;exon_number=1;gene=LOC100623602-AS7;transcript_id=XR_130360.2-AS7.1
chr10	Cufflinks	gene	9817186	9817922	1000	-	.	ID=gene15041-AS1;Name=LOC100739201-AS1
chr10	Cufflinks	transcript	9817186	9817922	1000	-	.	ID=ASrna4040;gene=Name=LOC100739201-AS1;transcript_id=XM_003482775.1-AS1.1
chr10	Cufflinks	exon	9817186	9817922	1000	-	.	ID=ASrna4040;exon_number=1;gene=LOC100739201-AS1;transcript_id=XM_003482775.1-AS1.1
chr10	Cufflinks	gene	9667995	9668153	1000	+	.	ID=gene15040-AS1;Name=GPATCH2-AS1
chr10	Cufflinks	transcript	9667995	9668153	1000	+	.	ID=ASrna4051;gene=Name=GPATCH2-AS1;transcript_id=XM_003130493.3-AS1.1
chr10	Cufflinks	exon	9667995	9668153	1000	+	.	ID=ASrna4051;exon_number=1;gene=GPATCH2-AS1;transcript_id=XM_003130493.3-AS1.1
chr10	Cufflinks	gene	9668872	9670120	1000	+	.	ID=gene15040-AS2;Name=GPATCH2-AS2
chr10	Cufflinks	transcript	9668872	9670120	1000	+	.	ID=ASrna4052;gene=Name=GPATCH2-AS2;transcript_id=XM_003130493.3-AS2.1
chr10	Cufflinks	exon	9668872	9668943	1000	+	.	ID=ASrna4052;exon_number=1;gene=GPATCH2-AS2;transcript_id=XM_003130493.3-AS2.1
chr10	Cufflinks	exon	9669071	9670120	1000	+	.	ID=ASrna4052;exon_number=2;gene=GPATCH2-AS2;transcript_id=XM_003130493.3-AS2.1
chr10	Cufflinks	gene	13914864	13916284	1000	-	.	ID=gene15077-AS1;Name=LOC100737364-AS1
chr10	Cufflinks	transcript	13914864	13916284	1000	-	.	ID=ASrna4103;gene=Name=LOC100737364-AS1;transcript_id=XR_135320.1-AS1.1
chr10	Cufflinks	exon	13914864	13916284	1000	-	.	ID=ASrna4103;exon_number=1;gene=LOC100737364-AS1;transcript_id=XR_135320.1-AS1.1
chr10	Cufflinks	gene	21744127	21749991	1000	-	.	ID=gene15147-AS1;Name=LOC100516823-AS1
chr10	Cufflinks	transcript	21744127	21749991	1000	-	.	ID=ASrna4202;gene=Name=LOC100516823-AS1;transcript_id=XM_003130571.3-AS1.1
chr10	Cufflinks	exon	21744127	21744219	1000	-	.	ID=ASrna4202;exon_number=1;gene=LOC100516823-AS1;transcript_id=XM_003130571.3-AS1.1
chr10	Cufflinks	exon	21746766	21746914	1000	-	.	ID=ASrna4202;exon_number=2;gene=LOC100516823-AS1;transcript_id=XM_003130571.3-AS1.1
chr10	Cufflinks	exon	21747942	21748095	1000	-	.	ID=ASrna4202;exon_number=3;gene=LOC100516823-AS1;transcript_id=XM_003130571.3-AS1.1
chr10	Cufflinks	exon	21749730	21749991	1000	-	.	ID=ASrna4202;exon_number=4;gene=LOC100516823-AS1;transcript_id=XM_003130571.3-AS1.1
chr10	Cufflinks	gene	21380833	21390124	1000	+	.	ID=gene15144-AS1;Name=SMYD3-AS1
chr10	Cufflinks	transcript	21380833	21390124	1000	+	.	ID=ASrna4205;gene=Name=SMYD3-AS1;transcript_id=NM_001160092.2-AS1.1
chr10	Cufflinks	exon	21380833	21380983	1000	+	.	ID=ASrna4205;exon_number=1;gene=SMYD3-AS1;transcript_id=NM_001160092.2-AS1.1
chr10	Cufflinks	exon	21383535	21383624	1000	+	.	ID=ASrna4205;exon_number=2;gene=SMYD3-AS1;transcript_id=NM_001160092.2-AS1.1
chr10	Cufflinks	exon	21386397	21386459	1000	+	.	ID=ASrna4205;exon_number=3;gene=SMYD3-AS1;transcript_id=NM_001160092.2-AS1.1
chr10	Cufflinks	exon	21389964	21390124	1000	+	.	ID=ASrna4205;exon_number=4;gene=SMYD3-AS1;transcript_id=NM_001160092.2-AS1.1
chr10	Cufflinks	gene	21380833	21561140	213	+	.	ID=gene15144-AS1;Name=SMYD3-AS1
chr10	Cufflinks	transcript	21380833	21561140	213	+	.	ID=ASrna4206;gene=Name=SMYD3-AS1;transcript_id=NM_001160092.2-AS1.2
chr10	Cufflinks	exon	21380833	21380983	213	+	.	ID=ASrna4206;exon_number=1;gene=SMYD3-AS1;transcript_id=NM_001160092.2-AS1.2
chr10	Cufflinks	exon	21383535	21383624	213	+	.	ID=ASrna4206;exon_number=2;gene=SMYD3-AS1;transcript_id=NM_001160092.2-AS1.2
chr10	Cufflinks	exon	21386397	21386459	213	+	.	ID=ASrna4206;exon_number=3;gene=SMYD3-AS1;transcript_id=NM_001160092.2-AS1.2
chr10	Cufflinks	exon	21561005	21561140	213	+	.	ID=ASrna4206;exon_number=4;gene=SMYD3-AS1;transcript_id=NM_001160092.2-AS1.2
chr10	Cufflinks	gene	22598922	22603034	1000	+	.	ID=gene15157-AS1;Name=LOC100518626-AS1
chr10	Cufflinks	transcript	22598922	22603034	1000	+	.	ID=ASrna4237;gene=Name=LOC100518626-AS1;transcript_id=Name=LOC100518626-AS1
chr10	Cufflinks	exon	22598922	22598964	1000	+	.	ID=ASrna4237;exon_number=1;gene=LOC100518626-AS1;transcript_id=Name=LOC100518626-AS1
chr10	Cufflinks	exon	22599556	22603034	1000	+	.	ID=ASrna4237;exon_number=2;gene=LOC100518626-AS1;transcript_id=Name=LOC100518626-AS1
chr10	Cufflinks	gene	19940616	19951288	1000	-	.	ID=gene15139-AS1;Name=LOC100739755-AS1
chr10	Cufflinks	transcript	19940616	19951288	1000	-	.	ID=ASrna4245;gene=Name=LOC100739755-AS1;transcript_id=XM_003482789.1-AS1.1
chr10	Cufflinks	exon	19940616	19941514	1000	-	.	ID=ASrna4245;exon_number=1;gene=LOC100739755-AS1;transcript_id=XM_003482789.1-AS1.1
chr10	Cufflinks	exon	19950890	19951288	1000	-	.	ID=ASrna4245;exon_number=2;gene=LOC100739755-AS1;transcript_id=XM_003482789.1-AS1.1
chr10	Cufflinks	gene	19942757	19949032	427	-	.	ID=gene15139-AS1;Name=LOC100739755-AS1
chr10	Cufflinks	transcript	19942757	19949032	427	-	.	ID=ASrna4246;gene=Name=LOC100739755-AS1;transcript_id=XM_003482789.1-AS1.2
chr10	Cufflinks	exon	19942757	19944103	427	-	.	ID=ASrna4246;exon_number=1;gene=LOC100739755-AS1;transcript_id=XM_003482789.1-AS1.2
chr10	Cufflinks	exon	19944671	19949032	427	-	.	ID=ASrna4246;exon_number=2;gene=LOC100739755-AS1;transcript_id=XM_003482789.1-AS1.2
chr10	Cufflinks	gene	19949146	19951288	654	-	.	ID=gene15139-AS1;Name=LOC100739755-AS1
chr10	Cufflinks	transcript	19949146	19951288	654	-	.	ID=ASrna4247;gene=Name=LOC100739755-AS1;transcript_id=XM_003482789.1-AS1.3
chr10	Cufflinks	exon	19949146	19951288	654	-	.	ID=ASrna4247;exon_number=1;gene=LOC100739755-AS1;transcript_id=XM_003482789.1-AS1.3
chr10	Cufflinks	gene	27375366	27375728	1000	-	.	ID=gene15192-AS1;Name=LOC100523688-AS1
chr10	Cufflinks	transcript	27375366	27375728	1000	-	.	ID=ASrna4290;gene=Name=LOC100523688-AS1;transcript_id=XM_003130600.3-AS1.1
chr10	Cufflinks	exon	27375366	27375728	1000	-	.	ID=ASrna4290;exon_number=1;gene=LOC100523688-AS1;transcript_id=XM_003130600.3-AS1.1
chr10	Cufflinks	gene	27376010	27376183	1000	-	.	ID=gene15192-AS2;Name=LOC100523688-AS2
chr10	Cufflinks	transcript	27376010	27376183	1000	-	.	ID=ASrna4291;gene=Name=LOC100523688-AS2;transcript_id=XM_003130600.3-AS2.1
chr10	Cufflinks	exon	27376010	27376183	1000	-	.	ID=ASrna4291;exon_number=1;gene=LOC100523688-AS2;transcript_id=XM_003130600.3-AS2.1
chr10	Cufflinks	gene	27403926	27404268	1000	-	.	ID=gene15192-AS3;Name=LOC100523688-AS3
chr10	Cufflinks	transcript	27403926	27404268	1000	-	.	ID=ASrna4292;gene=Name=LOC100523688-AS3;transcript_id=XM_003130600.3-AS3.1
chr10	Cufflinks	exon	27403926	27404268	1000	-	.	ID=ASrna4292;exon_number=1;gene=LOC100523688-AS3;transcript_id=XM_003130600.3-AS3.1
chr10	Cufflinks	gene	27405476	27406016	1000	-	.	ID=gene15192-AS4;Name=LOC100523688-AS4
chr10	Cufflinks	transcript	27405476	27406016	1000	-	.	ID=ASrna4293;gene=Name=LOC100523688-AS4;transcript_id=XM_003130600.3-AS4.1
chr10	Cufflinks	exon	27405476	27406016	1000	-	.	ID=ASrna4293;exon_number=1;gene=LOC100523688-AS4;transcript_id=XM_003130600.3-AS4.1
chr10	Cufflinks	gene	27409221	27411937	1000	-	.	ID=gene15192-AS5;Name=LOC100523688-AS5
chr10	Cufflinks	transcript	27409221	27411937	1000	-	.	ID=ASrna4294;gene=Name=LOC100523688-AS5;transcript_id=XM_003130600.3-AS5.1
chr10	Cufflinks	exon	27409221	27411937	1000	-	.	ID=ASrna4294;exon_number=1;gene=LOC100523688-AS5;transcript_id=XM_003130600.3-AS5.1
chr10	Cufflinks	gene	27412296	27414410	1000	-	.	ID=gene15192-AS6;Name=LOC100523688-AS6
chr10	Cufflinks	transcript	27412296	27414410	1000	-	.	ID=ASrna4295;gene=Name=LOC100523688-AS6;transcript_id=XM_003130600.3-AS6.1
chr10	Cufflinks	exon	27412296	27414410	1000	-	.	ID=ASrna4295;exon_number=1;gene=LOC100523688-AS6;transcript_id=XM_003130600.3-AS6.1
chr10	Cufflinks	gene	27414708	27416229	1000	-	.	ID=gene15192-AS7;Name=LOC100523688-AS7
chr10	Cufflinks	transcript	27414708	27416229	1000	-	.	ID=ASrna4296;gene=Name=LOC100523688-AS7;transcript_id=XM_003130600.3-AS7.1
chr10	Cufflinks	exon	27414708	27416229	1000	-	.	ID=ASrna4296;exon_number=1;gene=LOC100523688-AS7;transcript_id=XM_003130600.3-AS7.1
chr10	Cufflinks	gene	27416517	27417337	1000	-	.	ID=gene15192-AS8;Name=LOC100523688-AS8
chr10	Cufflinks	transcript	27416517	27417337	1000	-	.	ID=ASrna4297;gene=Name=LOC100523688-AS8;transcript_id=XM_003130600.3-AS8.1
chr10	Cufflinks	exon	27416517	27417337	1000	-	.	ID=ASrna4297;exon_number=1;gene=LOC100523688-AS8;transcript_id=XM_003130600.3-AS8.1
chr10	Cufflinks	gene	27418458	27418659	1000	-	.	ID=gene15192-AS9;Name=LOC100523688-AS9
chr10	Cufflinks	transcript	27418458	27418659	1000	-	.	ID=ASrna4298;gene=Name=LOC100523688-AS9;transcript_id=XM_003130600.3-AS9.1
chr10	Cufflinks	exon	27418458	27418659	1000	-	.	ID=ASrna4298;exon_number=1;gene=LOC100523688-AS9;transcript_id=XM_003130600.3-AS9.1
chr10	Cufflinks	gene	17094866	17095055	1000	+	.	ID=gene15116-AS1;Name=LOC100511216-AS1
chr10	Cufflinks	transcript	17094866	17095055	1000	+	.	ID=ASrna4380;gene=Name=LOC100511216-AS1;transcript_id=XM_003482782.1-AS1.1
chr10	Cufflinks	exon	17094866	17095055	1000	+	.	ID=ASrna4380;exon_number=1;gene=LOC100511216-AS1;transcript_id=XM_003482782.1-AS1.1
chr10	Cufflinks	gene	17098181	17115114	1000	+	.	ID=gene15116-AS1;Name=LOC100511216-AS1
chr10	Cufflinks	transcript	17098181	17115114	1000	+	.	ID=ASrna4380;gene=Name=LOC100511216-AS1;transcript_id=XM_003482782.1-AS1.1
chr10	Cufflinks	exon	17098181	17098245	1000	+	.	ID=ASrna4380;exon_number=1;gene=LOC100511216-AS1;transcript_id=XM_003482782.1-AS1.1
chr10	Cufflinks	exon	17098502	17098568	1000	+	.	ID=ASrna4380;exon_number=2;gene=LOC100511216-AS1;transcript_id=XM_003482782.1-AS1.1
chr10	Cufflinks	exon	17105960	17106034	1000	+	.	ID=ASrna4380;exon_number=3;gene=LOC100511216-AS1;transcript_id=XM_003482782.1-AS1.1
chr10	Cufflinks	exon	17109004	17109126	1000	+	.	ID=ASrna4380;exon_number=4;gene=LOC100511216-AS1;transcript_id=XM_003482782.1-AS1.1
chr10	Cufflinks	exon	17110726	17110811	1000	+	.	ID=ASrna4380;exon_number=5;gene=LOC100511216-AS1;transcript_id=XM_003482782.1-AS1.1
chr10	Cufflinks	exon	17110923	17111063	1000	+	.	ID=ASrna4380;exon_number=6;gene=LOC100511216-AS1;transcript_id=XM_003482782.1-AS1.1
chr10	Cufflinks	exon	17111443	17111524	1000	+	.	ID=ASrna4380;exon_number=7;gene=LOC100511216-AS1;transcript_id=XM_003482782.1-AS1.1
chr10	Cufflinks	exon	17111619	17111712	1000	+	.	ID=ASrna4380;exon_number=8;gene=LOC100511216-AS1;transcript_id=XM_003482782.1-AS1.1
chr10	Cufflinks	exon	17111820	17111961	1000	+	.	ID=ASrna4380;exon_number=9;gene=LOC100511216-AS1;transcript_id=XM_003482782.1-AS1.1
chr10	Cufflinks	exon	17112192	17112299	1000	+	.	ID=ASrna4380;exon_number=10;gene=LOC100511216-AS1;transcript_id=XM_003482782.1-AS1.1
chr10	Cufflinks	exon	17112407	17112472	1000	+	.	ID=ASrna4380;exon_number=11;gene=LOC100511216-AS1;transcript_id=XM_003482782.1-AS1.1
chr10	Cufflinks	exon	17112743	17112829	1000	+	.	ID=ASrna4380;exon_number=12;gene=LOC100511216-AS1;transcript_id=XM_003482782.1-AS1.1
chr10	Cufflinks	exon	17113892	17115114	1000	+	.	ID=ASrna4380;exon_number=13;gene=LOC100511216-AS1;transcript_id=XM_003482782.1-AS1.1
chr10	Cufflinks	gene	17098519	17114950	1	+	.	ID=gene15116-AS1;Name=LOC100511216-AS1
chr10	Cufflinks	transcript	17098519	17114950	1	+	.	ID=ASrna4380;gene=Name=LOC100511216-AS1;transcript_id=XM_003482782.1-AS1.1
chr10	Cufflinks	exon	17098519	17098568	1	+	.	ID=ASrna4380;exon_number=1;gene=LOC100511216-AS1;transcript_id=XM_003482782.1-AS1.1
chr10	Cufflinks	exon	17105960	17106034	1	+	.	ID=ASrna4380;exon_number=2;gene=LOC100511216-AS1;transcript_id=XM_003482782.1-AS1.1
chr10	Cufflinks	exon	17109004	17109126	1	+	.	ID=ASrna4380;exon_number=3;gene=LOC100511216-AS1;transcript_id=XM_003482782.1-AS1.1
chr10	Cufflinks	exon	17110726	17110811	1	+	.	ID=ASrna4380;exon_number=4;gene=LOC100511216-AS1;transcript_id=XM_003482782.1-AS1.1
chr10	Cufflinks	exon	17111443	17111524	1	+	.	ID=ASrna4380;exon_number=5;gene=LOC100511216-AS1;transcript_id=XM_003482782.1-AS1.1
chr10	Cufflinks	exon	17111619	17111712	1	+	.	ID=ASrna4380;exon_number=6;gene=LOC100511216-AS1;transcript_id=XM_003482782.1-AS1.1
chr10	Cufflinks	exon	17111820	17111961	1	+	.	ID=ASrna4380;exon_number=7;gene=LOC100511216-AS1;transcript_id=XM_003482782.1-AS1.1
chr10	Cufflinks	exon	17112192	17112299	1	+	.	ID=ASrna4380;exon_number=8;gene=LOC100511216-AS1;transcript_id=XM_003482782.1-AS1.1
chr10	Cufflinks	exon	17112407	17112472	1	+	.	ID=ASrna4380;exon_number=9;gene=LOC100511216-AS1;transcript_id=XM_003482782.1-AS1.1
chr10	Cufflinks	exon	17112743	17112829	1	+	.	ID=ASrna4380;exon_number=10;gene=LOC100511216-AS1;transcript_id=XM_003482782.1-AS1.1
chr10	Cufflinks	exon	17113892	17114950	1	+	.	ID=ASrna4380;exon_number=11;gene=LOC100511216-AS1;transcript_id=XM_003482782.1-AS1.1
chr10	Cufflinks	gene	17105915	17114950	616	+	.	ID=gene15116-AS1;Name=LOC100511216-AS1
chr10	Cufflinks	transcript	17105915	17114950	616	+	.	ID=ASrna4380;gene=Name=LOC100511216-AS1;transcript_id=XM_003482782.1-AS1.1
chr10	Cufflinks	exon	17105915	17106034	616	+	.	ID=ASrna4380;exon_number=1;gene=LOC100511216-AS1;transcript_id=XM_003482782.1-AS1.1
chr10	Cufflinks	exon	17109004	17109126	616	+	.	ID=ASrna4380;exon_number=2;gene=LOC100511216-AS1;transcript_id=XM_003482782.1-AS1.1
chr10	Cufflinks	exon	17110726	17110811	616	+	.	ID=ASrna4380;exon_number=3;gene=LOC100511216-AS1;transcript_id=XM_003482782.1-AS1.1
chr10	Cufflinks	exon	17110923	17111063	616	+	.	ID=ASrna4380;exon_number=4;gene=LOC100511216-AS1;transcript_id=XM_003482782.1-AS1.1
chr10	Cufflinks	exon	17111443	17111524	616	+	.	ID=ASrna4380;exon_number=5;gene=LOC100511216-AS1;transcript_id=XM_003482782.1-AS1.1
chr10	Cufflinks	exon	17111619	17111712	616	+	.	ID=ASrna4380;exon_number=6;gene=LOC100511216-AS1;transcript_id=XM_003482782.1-AS1.1
chr10	Cufflinks	exon	17111820	17111961	616	+	.	ID=ASrna4380;exon_number=7;gene=LOC100511216-AS1;transcript_id=XM_003482782.1-AS1.1
chr10	Cufflinks	exon	17112192	17112299	616	+	.	ID=ASrna4380;exon_number=8;gene=LOC100511216-AS1;transcript_id=XM_003482782.1-AS1.1
chr10	Cufflinks	exon	17112407	17112472	616	+	.	ID=ASrna4380;exon_number=9;gene=LOC100511216-AS1;transcript_id=XM_003482782.1-AS1.1
chr10	Cufflinks	exon	17112743	17112829	616	+	.	ID=ASrna4380;exon_number=10;gene=LOC100511216-AS1;transcript_id=XM_003482782.1-AS1.1
chr10	Cufflinks	exon	17113892	17114950	616	+	.	ID=ASrna4380;exon_number=11;gene=LOC100511216-AS1;transcript_id=XM_003482782.1-AS1.1
chr10	Cufflinks	gene	31867768	31878179	1000	-	.	ID=gene15246-AS1;Name=FBP2-AS1
chr10	Cufflinks	transcript	31867768	31878179	1000	-	.	ID=ASrna4386;gene=Name=FBP2-AS1;transcript_id=NM_001167632.2-AS1.1
chr10	Cufflinks	exon	31867768	31867879	1000	-	.	ID=ASrna4386;exon_number=1;gene=FBP2-AS1;transcript_id=NM_001167632.2-AS1.1
chr10	Cufflinks	exon	31870846	31870938	1000	-	.	ID=ASrna4386;exon_number=2;gene=FBP2-AS1;transcript_id=NM_001167632.2-AS1.1
chr10	Cufflinks	exon	31872484	31872573	1000	-	.	ID=ASrna4386;exon_number=3;gene=FBP2-AS1;transcript_id=NM_001167632.2-AS1.1
chr10	Cufflinks	exon	31873536	31873581	1000	-	.	ID=ASrna4386;exon_number=4;gene=FBP2-AS1;transcript_id=NM_001167632.2-AS1.1
chr10	Cufflinks	exon	31874232	31874384	1000	-	.	ID=ASrna4386;exon_number=5;gene=FBP2-AS1;transcript_id=NM_001167632.2-AS1.1
chr10	Cufflinks	exon	31875158	31875184	1000	-	.	ID=ASrna4386;exon_number=6;gene=FBP2-AS1;transcript_id=NM_001167632.2-AS1.1
chr10	Cufflinks	exon	31875271	31875319	1000	-	.	ID=ASrna4386;exon_number=7;gene=FBP2-AS1;transcript_id=NM_001167632.2-AS1.1
chr10	Cufflinks	exon	31875514	31875643	1000	-	.	ID=ASrna4386;exon_number=8;gene=FBP2-AS1;transcript_id=NM_001167632.2-AS1.1
chr10	Cufflinks	exon	31877941	31878179	1000	-	.	ID=ASrna4386;exon_number=9;gene=FBP2-AS1;transcript_id=NM_001167632.2-AS1.1
chr10	Cufflinks	gene	35310169	35310576	1000	-	.	ID=gene15268-AS1;Name=LOC100622488-AS1
chr10	Cufflinks	transcript	35310169	35310576	1000	-	.	ID=ASrna4424;gene=Name=LOC100622488-AS1;transcript_id=XM_003357713.2-AS1.1
chr10	Cufflinks	exon	35310169	35310576	1000	-	.	ID=ASrna4424;exon_number=1;gene=LOC100622488-AS1;transcript_id=XM_003357713.2-AS1.1
chr10	Cufflinks	gene	38221042	38221207	1000	+	.	ID=gene15314-AS1;Name=ACO1-AS1
chr10	Cufflinks	transcript	38221042	38221207	1000	+	.	ID=ASrna4520;gene=Name=ACO1-AS1;transcript_id=XM_003357729.1-AS1.1
chr10	Cufflinks	exon	38221042	38221207	1000	+	.	ID=ASrna4520;exon_number=1;gene=ACO1-AS1;transcript_id=XM_003357729.1-AS1.1
chr10	Cufflinks	gene	47725929	47726310	1000	+	.	ID=gene15354-AS1;Name=LOC100624251-AS1
chr10	Cufflinks	transcript	47725929	47726310	1000	+	.	ID=ASrna4564;gene=Name=LOC100624251-AS1;transcript_id=Name=LOC100624251-AS1
chr10	Cufflinks	exon	47725929	47726310	1000	+	.	ID=ASrna4564;exon_number=1;gene=LOC100624251-AS1;transcript_id=Name=LOC100624251-AS1
chr10	Cufflinks	gene	47727350	47728020	1000	+	.	ID=gene15354-AS2;Name=LOC100624251-AS2
chr10	Cufflinks	transcript	47727350	47728020	1000	+	.	ID=ASrna4565;gene=Name=LOC100624251-AS2;transcript_id=Name=LOC100624251-AS2
chr10	Cufflinks	exon	47727350	47728020	1000	+	.	ID=ASrna4565;exon_number=1;gene=LOC100624251-AS2;transcript_id=Name=LOC100624251-AS2
chr10	Cufflinks	gene	47729843	47730685	1000	+	.	ID=gene15354-AS3;Name=LOC100624251-AS3
chr10	Cufflinks	transcript	47729843	47730685	1000	+	.	ID=ASrna4566;gene=Name=LOC100624251-AS3;transcript_id=Name=LOC100624251-AS3
chr10	Cufflinks	exon	47729843	47730685	1000	+	.	ID=ASrna4566;exon_number=1;gene=LOC100624251-AS3;transcript_id=Name=LOC100624251-AS3
chr10	Cufflinks	gene	47731522	47732004	1000	+	.	ID=gene15354-AS4;Name=LOC100624251-AS4
chr10	Cufflinks	transcript	47731522	47732004	1000	+	.	ID=ASrna4567;gene=Name=LOC100624251-AS4;transcript_id=Name=LOC100624251-AS4
chr10	Cufflinks	exon	47731522	47732004	1000	+	.	ID=ASrna4567;exon_number=1;gene=LOC100624251-AS4;transcript_id=Name=LOC100624251-AS4
chr10	Cufflinks	gene	35361874	35362363	1000	-	.	ID=gene15269-AS1;Name=UBQLN1-AS1
chr10	Cufflinks	transcript	35361874	35362363	1000	-	.	ID=ASrna4581;gene=Name=UBQLN1-AS1;transcript_id=XM_003357714.2-AS1.1
chr10	Cufflinks	exon	35361874	35362363	1000	-	.	ID=ASrna4581;exon_number=1;gene=UBQLN1-AS1;transcript_id=XM_003357714.2-AS1.1
chr10	Cufflinks	gene	49614164	49614504	1000	-	.	ID=gene15366-AS1;Name=CACNB2-AS1
chr10	Cufflinks	transcript	49614164	49614504	1000	-	.	ID=ASrna4591;gene=Name=CACNB2-AS1;transcript_id=XM_003482816.1-AS1.1
chr10	Cufflinks	exon	49614164	49614504	1000	-	.	ID=ASrna4591;exon_number=1;gene=CACNB2-AS1;transcript_id=XM_003482816.1-AS1.1
chr10	Cufflinks	gene	48888169	48894282	1000	-	.	ID=gene15364-AS1;Name=MRC1-AS1
chr10	Cufflinks	transcript	48888169	48894282	1000	-	.	ID=ASrna4620;gene=Name=MRC1-AS1;transcript_id=XM_003130726.3-AS1.1
chr10	Cufflinks	exon	48888169	48888357	1000	-	.	ID=ASrna4620;exon_number=1;gene=MRC1-AS1;transcript_id=XM_003130726.3-AS1.1
chr10	Cufflinks	exon	48894131	48894282	1000	-	.	ID=ASrna4620;exon_number=2;gene=MRC1-AS1;transcript_id=XM_003130726.3-AS1.1
chr10	Cufflinks	gene	55842778	55843375	1000	-	.	ID=gene15420-AS1;Name=LOC100518211-AS1
chr10	Cufflinks	transcript	55842778	55843375	1000	-	.	ID=ASrna4687;gene=Name=LOC100518211-AS1;transcript_id=XM_003130768.2-AS1.1
chr10	Cufflinks	exon	55842778	55843375	1000	-	.	ID=ASrna4687;exon_number=1;gene=LOC100518211-AS1;transcript_id=XM_003130768.2-AS1.1
chr10	Cufflinks	gene	55844580	55845877	1000	-	.	ID=gene15420-AS2;Name=LOC100518211-AS2
chr10	Cufflinks	transcript	55844580	55845877	1000	-	.	ID=ASrna4688;gene=Name=LOC100518211-AS2;transcript_id=XM_003130768.2-AS2.1
chr10	Cufflinks	exon	55844580	55845877	1000	-	.	ID=ASrna4688;exon_number=1;gene=LOC100518211-AS2;transcript_id=XM_003130768.2-AS2.1
chr10	Cufflinks	gene	71117842	71118573	1000	+	.	ID=gene15483-AS1;Name=IL15RA-AS1
chr10	Cufflinks	transcript	71117842	71118573	1000	+	.	ID=ASrna4820;gene=Name=IL15RA-AS1;transcript_id=XM_003357781.2-AS1.1
chr10	Cufflinks	exon	71117842	71118573	1000	+	.	ID=ASrna4820;exon_number=1;gene=IL15RA-AS1;transcript_id=XM_003357781.2-AS1.1
chr10	Cufflinks	gene	71844889	71895211	1000	-	.	ID=gene15500-AS1;Name=LOC733634-AS1
chr10	Cufflinks	transcript	71844889	71895211	1000	-	.	ID=ASrna4958;gene=Name=LOC733634-AS1;transcript_id=NM_001044569.1-AS1.1
chr10	Cufflinks	exon	71844889	71845579	1000	-	.	ID=ASrna4958;exon_number=1;gene=LOC733634-AS1;transcript_id=NM_001044569.1-AS1.1
chr10	Cufflinks	exon	71895190	71895211	1000	-	.	ID=ASrna4958;exon_number=2;gene=LOC733634-AS1;transcript_id=NM_001044569.1-AS1.1
chr10	Cufflinks	gene	71844889	72070903	1000	-	.	ID=gene15500-AS1;Name=LOC733634-AS1
chr10	Cufflinks	transcript	71844889	72070903	1000	-	.	ID=ASrna4959;gene=Name=LOC733634-AS1;transcript_id=NM_001044569.1-AS1.2
chr10	Cufflinks	exon	71844889	71845579	1000	-	.	ID=ASrna4959;exon_number=1;gene=LOC733634-AS1;transcript_id=NM_001044569.1-AS1.2
chr10	Cufflinks	exon	72070882	72070903	1000	-	.	ID=ASrna4959;exon_number=2;gene=LOC733634-AS1;transcript_id=NM_001044569.1-AS1.2
chr11	Cufflinks	gene	187735	188219	1000	-	.	ID=gene15594-AS1;Name=LOC100738902-AS1
chr11	Cufflinks	transcript	187735	188219	1000	-	.	ID=ASrna4974;gene=Name=LOC100738902-AS1;transcript_id=XM_003482850.1-AS1.1
chr11	Cufflinks	exon	187735	188219	1000	-	.	ID=ASrna4974;exon_number=1;gene=LOC100738902-AS1;transcript_id=XM_003482850.1-AS1.1
chr11	Cufflinks	gene	1745334	1748285	1000	-	.	ID=gene15610-AS1;Name=SACS-AS1
chr11	Cufflinks	transcript	1745334	1748285	1000	-	.	ID=ASrna5060;gene=Name=SACS-AS1;transcript_id=XM_003357803.2-AS1.1
chr11	Cufflinks	exon	1745334	1745447	1000	-	.	ID=ASrna5060;exon_number=1;gene=SACS-AS1;transcript_id=XM_003357803.2-AS1.1
chr11	Cufflinks	exon	1748205	1748285	1000	-	.	ID=ASrna5060;exon_number=2;gene=SACS-AS1;transcript_id=XM_003357803.2-AS1.1
chr11	Cufflinks	gene	5097721	5098065	1000	-	.	ID=gene15645-AS1;Name=LOC100515273-AS1
chr11	Cufflinks	transcript	5097721	5098065	1000	-	.	ID=ASrna5070;gene=Name=LOC100515273-AS1;transcript_id=XM_003357809.1-AS1.1
chr11	Cufflinks	exon	5097721	5098065	1000	-	.	ID=ASrna5070;exon_number=1;gene=LOC100515273-AS1;transcript_id=XM_003357809.1-AS1.1
chr11	Cufflinks	gene	13302246	13302374	1000	+	.	ID=gene15696-AS1;Name=TRPC4-AS1
chr11	Cufflinks	transcript	13302246	13302374	1000	+	.	ID=ASrna5171;gene=Name=TRPC4-AS1;transcript_id=NM_001145868.1-AS1.1
chr11	Cufflinks	exon	13302246	13302374	1000	+	.	ID=ASrna5171;exon_number=1;gene=TRPC4-AS1;transcript_id=NM_001145868.1-AS1.1
chr11	Cufflinks	gene	13303892	13304290	1000	+	.	ID=gene15696-AS2;Name=TRPC4-AS2
chr11	Cufflinks	transcript	13303892	13304290	1000	+	.	ID=ASrna5172;gene=Name=TRPC4-AS2;transcript_id=NM_001145868.1-AS2.1
chr11	Cufflinks	exon	13303892	13304290	1000	+	.	ID=ASrna5172;exon_number=1;gene=TRPC4-AS2;transcript_id=NM_001145868.1-AS2.1
chr11	Cufflinks	gene	13836496	13836978	1000	+	.	ID=gene15698-AS1;Name=LOC100624456-AS1
chr11	Cufflinks	transcript	13836496	13836978	1000	+	.	ID=ASrna5173;gene=Name=LOC100624456-AS1;transcript_id=XM_003357828.1-AS1.1
chr11	Cufflinks	exon	13836496	13836978	1000	+	.	ID=ASrna5173;exon_number=1;gene=LOC100624456-AS1;transcript_id=XM_003357828.1-AS1.1
chr11	Cufflinks	gene	13837854	13838192	1000	+	.	ID=gene15698-AS2;Name=LOC100624456-AS2
chr11	Cufflinks	transcript	13837854	13838192	1000	+	.	ID=ASrna5174;gene=Name=LOC100624456-AS2;transcript_id=XM_003357828.1-AS2.1
chr11	Cufflinks	exon	13837854	13838192	1000	+	.	ID=ASrna5174;exon_number=1;gene=LOC100624456-AS2;transcript_id=XM_003357828.1-AS2.1
chr11	Cufflinks	gene	13839724	13840419	1000	+	.	ID=gene15698-AS3;Name=LOC100624456-AS3
chr11	Cufflinks	transcript	13839724	13840419	1000	+	.	ID=ASrna5176;gene=Name=LOC100624456-AS3;transcript_id=XM_003357828.1-AS3.1
chr11	Cufflinks	exon	13839724	13840419	1000	+	.	ID=ASrna5176;exon_number=1;gene=LOC100624456-AS3;transcript_id=XM_003357828.1-AS3.1
chr11	Cufflinks	gene	14463290	14494375	1000	+	.	ID=gene15703-AS1;Name=LOC100157234-AS1
chr11	Cufflinks	transcript	14463290	14494375	1000	+	.	ID=ASrna5182;gene=Name=LOC100157234-AS1;transcript_id=XM_003130937.3-AS1.1
chr11	Cufflinks	exon	14463290	14463340	1000	+	.	ID=ASrna5182;exon_number=1;gene=LOC100157234-AS1;transcript_id=XM_003130937.3-AS1.1
chr11	Cufflinks	exon	14493322	14494375	1000	+	.	ID=ASrna5182;exon_number=2;gene=LOC100157234-AS1;transcript_id=XM_003130937.3-AS1.1
chr11	Cufflinks	gene	14465636	14465892	1000	+	.	ID=gene15703-AS2;Name=LOC100157234-AS2
chr11	Cufflinks	transcript	14465636	14465892	1000	+	.	ID=ASrna5184;gene=Name=LOC100157234-AS2;transcript_id=XM_003130937.3-AS2.1
chr11	Cufflinks	exon	14465636	14465892	1000	+	.	ID=ASrna5184;exon_number=1;gene=LOC100157234-AS2;transcript_id=XM_003130937.3-AS2.1
chr11	Cufflinks	gene	14488958	14489165	1000	+	.	ID=gene15703-AS3;Name=LOC100157234-AS3
chr11	Cufflinks	transcript	14488958	14489165	1000	+	.	ID=ASrna5185;gene=Name=LOC100157234-AS3;transcript_id=XM_003130937.3-AS3.1
chr11	Cufflinks	exon	14488958	14489165	1000	+	.	ID=ASrna5185;exon_number=1;gene=LOC100157234-AS3;transcript_id=XM_003130937.3-AS3.1
chr11	Cufflinks	gene	18858029	18860248	1000	-	.	ID=gene15737-AS1;Name=LOC100738038-AS1
chr11	Cufflinks	transcript	18858029	18860248	1000	-	.	ID=ASrna5234;gene=Name=LOC100738038-AS1;transcript_id=XM_003482884.1-AS1.1
chr11	Cufflinks	exon	18858029	18858149	1000	-	.	ID=ASrna5234;exon_number=1;gene=LOC100738038-AS1;transcript_id=XM_003482884.1-AS1.1
chr11	Cufflinks	exon	18860021	18860248	1000	-	.	ID=ASrna5234;exon_number=2;gene=LOC100738038-AS1;transcript_id=XM_003482884.1-AS1.1
chr11	Cufflinks	gene	19791701	19851768	1	-	.	ID=gene15748-AS1;Name=LOC100738434-AS1
chr11	Cufflinks	transcript	19791701	19851768	1	-	.	ID=ASrna5299;gene=Name=LOC100738434-AS1;transcript_id=XR_135337.1-AS1.1
chr11	Cufflinks	exon	19791701	19791701	1	-	.	ID=ASrna5299;exon_number=1;gene=LOC100738434-AS1;transcript_id=XR_135337.1-AS1.1
chr11	Cufflinks	exon	19803132	19803388	1	-	.	ID=ASrna5299;exon_number=2;gene=LOC100738434-AS1;transcript_id=XR_135337.1-AS1.1
chr11	Cufflinks	exon	19807269	19807475	1	-	.	ID=ASrna5299;exon_number=3;gene=LOC100738434-AS1;transcript_id=XR_135337.1-AS1.1
chr11	Cufflinks	exon	19851758	19851768	1	-	.	ID=ASrna5299;exon_number=4;gene=LOC100738434-AS1;transcript_id=XR_135337.1-AS1.1
chr11	Cufflinks	gene	19791701	19874752	1	-	.	ID=gene15748-AS1;Name=LOC100738434-AS1
chr11	Cufflinks	transcript	19791701	19874752	1	-	.	ID=ASrna5300;gene=Name=LOC100738434-AS1;transcript_id=XR_135337.1-AS1.2
chr11	Cufflinks	exon	19791701	19791701	1	-	.	ID=ASrna5300;exon_number=1;gene=LOC100738434-AS1;transcript_id=XR_135337.1-AS1.2
chr11	Cufflinks	exon	19803132	19803388	1	-	.	ID=ASrna5300;exon_number=2;gene=LOC100738434-AS1;transcript_id=XR_135337.1-AS1.2
chr11	Cufflinks	exon	19805267	19805417	1	-	.	ID=ASrna5300;exon_number=3;gene=LOC100738434-AS1;transcript_id=XR_135337.1-AS1.2
chr11	Cufflinks	exon	19805907	19806017	1	-	.	ID=ASrna5300;exon_number=4;gene=LOC100738434-AS1;transcript_id=XR_135337.1-AS1.2
chr11	Cufflinks	exon	19807269	19807475	1	-	.	ID=ASrna5300;exon_number=5;gene=LOC100738434-AS1;transcript_id=XR_135337.1-AS1.2
chr11	Cufflinks	exon	19851773	19851901	1	-	.	ID=ASrna5300;exon_number=6;gene=LOC100738434-AS1;transcript_id=XR_135337.1-AS1.2
chr11	Cufflinks	exon	19874498	19874752	1	-	.	ID=ASrna5300;exon_number=7;gene=LOC100738434-AS1;transcript_id=XR_135337.1-AS1.2
chr11	Cufflinks	gene	19802615	19874614	1000	-	.	ID=gene15748-AS1;Name=LOC100738434-AS1
chr11	Cufflinks	transcript	19802615	19874614	1000	-	.	ID=ASrna5300;gene=Name=LOC100738434-AS1;transcript_id=XR_135337.1-AS1.2
chr11	Cufflinks	exon	19802615	19803388	1000	-	.	ID=ASrna5300;exon_number=1;gene=LOC100738434-AS1;transcript_id=XR_135337.1-AS1.2
chr11	Cufflinks	exon	19805267	19805417	1000	-	.	ID=ASrna5300;exon_number=2;gene=LOC100738434-AS1;transcript_id=XR_135337.1-AS1.2
chr11	Cufflinks	exon	19805907	19806017	1000	-	.	ID=ASrna5300;exon_number=3;gene=LOC100738434-AS1;transcript_id=XR_135337.1-AS1.2
chr11	Cufflinks	exon	19807269	19807475	1000	-	.	ID=ASrna5300;exon_number=4;gene=LOC100738434-AS1;transcript_id=XR_135337.1-AS1.2
chr11	Cufflinks	exon	19851773	19851901	1000	-	.	ID=ASrna5300;exon_number=5;gene=LOC100738434-AS1;transcript_id=XR_135337.1-AS1.2
chr11	Cufflinks	exon	19874498	19874614	1000	-	.	ID=ASrna5300;exon_number=6;gene=LOC100738434-AS1;transcript_id=XR_135337.1-AS1.2
chr11	Cufflinks	gene	15847167	15847716	1000	+	.	ID=gene15710-AS1;Name=TPTE2-AS1
chr11	Cufflinks	transcript	15847167	15847716	1000	+	.	ID=ASrna5336;gene=Name=TPTE2-AS1;transcript_id=XM_003357831.2-AS1.1
chr11	Cufflinks	exon	15847167	15847716	1000	+	.	ID=ASrna5336;exon_number=1;gene=TPTE2-AS1;transcript_id=XM_003357831.2-AS1.1
chr11	Cufflinks	gene	15847889	15847983	1000	+	.	ID=gene15710-AS2;Name=TPTE2-AS2
chr11	Cufflinks	transcript	15847889	15847983	1000	+	.	ID=ASrna5337;gene=Name=TPTE2-AS2;transcript_id=XM_003357831.2-AS2.1
chr11	Cufflinks	exon	15847889	15847983	1000	+	.	ID=ASrna5337;exon_number=1;gene=TPTE2-AS2;transcript_id=XM_003357831.2-AS2.1
chr11	Cufflinks	gene	15848069	15848282	1000	+	.	ID=gene15710-AS3;Name=TPTE2-AS3
chr11	Cufflinks	transcript	15848069	15848282	1000	+	.	ID=ASrna5338;gene=Name=TPTE2-AS3;transcript_id=XM_003357831.2-AS3.1
chr11	Cufflinks	exon	15848069	15848282	1000	+	.	ID=ASrna5338;exon_number=1;gene=TPTE2-AS3;transcript_id=XM_003357831.2-AS3.1
chr11	Cufflinks	gene	15849391	15849535	1000	+	.	ID=gene15710-AS4;Name=TPTE2-AS4
chr11	Cufflinks	transcript	15849391	15849535	1000	+	.	ID=ASrna5339;gene=Name=TPTE2-AS4;transcript_id=XM_003357831.2-AS4.1
chr11	Cufflinks	exon	15849391	15849535	1000	+	.	ID=ASrna5339;exon_number=1;gene=TPTE2-AS4;transcript_id=XM_003357831.2-AS4.1
chr11	Cufflinks	gene	15850077	15850352	1000	+	.	ID=gene15710-AS5;Name=TPTE2-AS5
chr11	Cufflinks	transcript	15850077	15850352	1000	+	.	ID=ASrna5340;gene=Name=TPTE2-AS5;transcript_id=XM_003357831.2-AS5.1
chr11	Cufflinks	exon	15850077	15850352	1000	+	.	ID=ASrna5340;exon_number=1;gene=TPTE2-AS5;transcript_id=XM_003357831.2-AS5.1
chr11	Cufflinks	gene	15851808	15852968	1000	+	.	ID=gene15710-AS6;Name=TPTE2-AS6
chr11	Cufflinks	transcript	15851808	15852968	1000	+	.	ID=ASrna5341;gene=Name=TPTE2-AS6;transcript_id=XM_003357831.2-AS6.1
chr11	Cufflinks	exon	15851808	15852968	1000	+	.	ID=ASrna5341;exon_number=1;gene=TPTE2-AS6;transcript_id=XM_003357831.2-AS6.1
chr11	Cufflinks	gene	15852969	15853137	1000	+	.	ID=gene15710-AS7;Name=TPTE2-AS7
chr11	Cufflinks	transcript	15852969	15853137	1000	+	.	ID=ASrna5342;gene=Name=TPTE2-AS7;transcript_id=XM_003357831.2-AS7.1
chr11	Cufflinks	exon	15852969	15853137	1000	+	.	ID=ASrna5342;exon_number=1;gene=TPTE2-AS7;transcript_id=XM_003357831.2-AS7.1
chr11	Cufflinks	gene	15854417	15855426	1000	+	.	ID=gene15710-AS8;Name=TPTE2-AS8
chr11	Cufflinks	transcript	15854417	15855426	1000	+	.	ID=ASrna5343;gene=Name=TPTE2-AS8;transcript_id=XM_003357831.2-AS8.1
chr11	Cufflinks	exon	15854417	15855426	1000	+	.	ID=ASrna5343;exon_number=1;gene=TPTE2-AS8;transcript_id=XM_003357831.2-AS8.1
chr11	Cufflinks	gene	15856612	15858804	1000	+	.	ID=gene15710-AS9;Name=TPTE2-AS9
chr11	Cufflinks	transcript	15856612	15858804	1000	+	.	ID=ASrna5344;gene=Name=TPTE2-AS9;transcript_id=XM_003357831.2-AS9.1
chr11	Cufflinks	exon	15856612	15858804	1000	+	.	ID=ASrna5344;exon_number=1;gene=TPTE2-AS9;transcript_id=XM_003357831.2-AS9.1
chr11	Cufflinks	gene	15858961	15861227	1000	+	.	ID=gene15710-AS10;Name=TPTE2-AS10
chr11	Cufflinks	transcript	15858961	15861227	1000	+	.	ID=ASrna5345;gene=Name=TPTE2-AS10;transcript_id=XM_003357831.2-AS10.1
chr11	Cufflinks	exon	15858961	15861227	1000	+	.	ID=ASrna5345;exon_number=1;gene=TPTE2-AS10;transcript_id=XM_003357831.2-AS10.1
chr11	Cufflinks	gene	21618863	21619794	1000	-	.	ID=gene15759-AS1;Name=LCP1-AS1
chr11	Cufflinks	transcript	21618863	21619794	1000	-	.	ID=ASrna5350;gene=Name=LCP1-AS1;transcript_id=XM_001929138.2-AS1.1
chr11	Cufflinks	exon	21618863	21619048	1000	-	.	ID=ASrna5350;exon_number=1;gene=LCP1-AS1;transcript_id=XM_001929138.2-AS1.1
chr11	Cufflinks	exon	21619709	21619794	1000	-	.	ID=ASrna5350;exon_number=2;gene=LCP1-AS1;transcript_id=XM_001929138.2-AS1.1
chr11	Cufflinks	gene	21677695	21679916	898	-	.	ID=gene15759-AS2;Name=LCP1-AS2
chr11	Cufflinks	transcript	21677695	21679916	898	-	.	ID=ASrna5351;gene=Name=LCP1-AS2;transcript_id=XM_001929138.2-AS2.1
chr11	Cufflinks	exon	21677695	21678585	898	-	.	ID=ASrna5351;exon_number=1;gene=LCP1-AS2;transcript_id=XM_001929138.2-AS2.1
chr11	Cufflinks	exon	21679699	21679916	898	-	.	ID=ASrna5351;exon_number=2;gene=LCP1-AS2;transcript_id=XM_001929138.2-AS2.1
chr11	Cufflinks	gene	21677695	21683443	1000	-	.	ID=gene15759-AS2;Name=LCP1-AS2
chr11	Cufflinks	transcript	21677695	21683443	1000	-	.	ID=ASrna5352;gene=Name=LCP1-AS2;transcript_id=XM_001929138.2-AS2.2
chr11	Cufflinks	exon	21677695	21678585	1000	-	.	ID=ASrna5352;exon_number=1;gene=LCP1-AS2;transcript_id=XM_001929138.2-AS2.2
chr11	Cufflinks	exon	21679116	21679157	1000	-	.	ID=ASrna5352;exon_number=2;gene=LCP1-AS2;transcript_id=XM_001929138.2-AS2.2
chr11	Cufflinks	exon	21679699	21679865	1000	-	.	ID=ASrna5352;exon_number=3;gene=LCP1-AS2;transcript_id=XM_001929138.2-AS2.2
chr11	Cufflinks	exon	21682946	21683443	1000	-	.	ID=ASrna5352;exon_number=4;gene=LCP1-AS2;transcript_id=XM_001929138.2-AS2.2
chr11	Cufflinks	gene	21679456	21683443	574	-	.	ID=gene15759-AS2;Name=LCP1-AS2
chr11	Cufflinks	transcript	21679456	21683443	574	-	.	ID=ASrna5353;gene=Name=LCP1-AS2;transcript_id=XM_001929138.2-AS2.3
chr11	Cufflinks	exon	21679456	21679865	574	-	.	ID=ASrna5353;exon_number=1;gene=LCP1-AS2;transcript_id=XM_001929138.2-AS2.3
chr11	Cufflinks	exon	21682946	21683443	574	-	.	ID=ASrna5353;exon_number=2;gene=LCP1-AS2;transcript_id=XM_001929138.2-AS2.3
chr11	Cufflinks	gene	49592124	49592667	1000	-	.	ID=gene15838-AS1;Name=BORA-AS1
chr11	Cufflinks	transcript	49592124	49592667	1000	-	.	ID=ASrna5453;gene=Name=BORA-AS1;transcript_id=XM_003357859.1-AS1.1
chr11	Cufflinks	exon	49592124	49592667	1000	-	.	ID=ASrna5453;exon_number=1;gene=BORA-AS1;transcript_id=XM_003357859.1-AS1.1
chr11	Cufflinks	gene	78500622	78505747	1000	+	.	ID=gene15950-AS1;Name=LOC100511896-AS1
chr11	Cufflinks	transcript	78500622	78505747	1000	+	.	ID=ASrna5607;gene=Name=LOC100511896-AS1;transcript_id=XR_135345.1-AS1.1
chr11	Cufflinks	exon	78500622	78500922	1000	+	.	ID=ASrna5607;exon_number=1;gene=LOC100511896-AS1;transcript_id=XR_135345.1-AS1.1
chr11	Cufflinks	exon	78505147	78505747	1000	+	.	ID=ASrna5607;exon_number=2;gene=LOC100511896-AS1;transcript_id=XR_135345.1-AS1.1
chr11	Cufflinks	gene	78437108	78438120	1000	+	.	ID=gene15950-AS2;Name=LOC100511896-AS2
chr11	Cufflinks	transcript	78437108	78438120	1000	+	.	ID=ASrna5608;gene=Name=LOC100511896-AS2;transcript_id=XR_135345.1-AS2.1
chr11	Cufflinks	exon	78437108	78438120	1000	+	.	ID=ASrna5608;exon_number=1;gene=LOC100511896-AS2;transcript_id=XR_135345.1-AS2.1
chr11	Cufflinks	gene	78481998	78482518	1000	+	.	ID=gene15950-AS3;Name=LOC100511896-AS3
chr11	Cufflinks	transcript	78481998	78482518	1000	+	.	ID=ASrna5612;gene=Name=LOC100511896-AS3;transcript_id=XR_135345.1-AS3.1
chr11	Cufflinks	exon	78481998	78482518	1000	+	.	ID=ASrna5612;exon_number=1;gene=LOC100511896-AS3;transcript_id=XR_135345.1-AS3.1
chr11	Cufflinks	gene	86888369	86888673	1000	-	.	ID=gene15995-AS1;Name=MPHOSPH8-AS1
chr11	Cufflinks	transcript	86888369	86888673	1000	-	.	ID=ASrna5728;gene=Name=MPHOSPH8-AS1;transcript_id=XM_003131112.1-AS1.1
chr11	Cufflinks	exon	86888369	86888673	1000	-	.	ID=ASrna5728;exon_number=1;gene=MPHOSPH8-AS1;transcript_id=XM_003131112.1-AS1.1
chr11	Cufflinks	gene	87137942	87140069	1000	+	.	ID=gene15998-AS1;Name=LOC100738726-AS1
chr11	Cufflinks	transcript	87137942	87140069	1000	+	.	ID=ASrna5819;gene=Name=LOC100738726-AS1;transcript_id=XM_003482936.1-AS1.1
chr11	Cufflinks	exon	87137942	87138078	1000	+	.	ID=ASrna5819;exon_number=1;gene=LOC100738726-AS1;transcript_id=XM_003482936.1-AS1.1
chr11	Cufflinks	exon	87139844	87140069	1000	+	.	ID=ASrna5819;exon_number=2;gene=LOC100738726-AS1;transcript_id=XM_003482936.1-AS1.1
chr12	Cufflinks	gene	2378534	2387250	1000	+	.	ID=gene16047-AS1;Name=LOC100526132-AS1
chr12	Cufflinks	transcript	2378534	2387250	1000	+	.	ID=ASrna5831;gene=Name=LOC100526132-AS1;transcript_id=XM_003131141.3-AS1.1
chr12	Cufflinks	exon	2378534	2378577	1000	+	.	ID=ASrna5831;exon_number=1;gene=LOC100526132-AS1;transcript_id=XM_003131141.3-AS1.1
chr12	Cufflinks	exon	2387036	2387250	1000	+	.	ID=ASrna5831;exon_number=2;gene=LOC100526132-AS1;transcript_id=XM_003131141.3-AS1.1
chr12	Cufflinks	gene	5543370	5543929	1000	+	.	ID=gene16103-AS1;Name=LOC100523632-AS1
chr12	Cufflinks	transcript	5543370	5543929	1000	+	.	ID=ASrna5908;gene=Name=LOC100523632-AS1;transcript_id=XM_003357967.1-AS1.1
chr12	Cufflinks	exon	5543370	5543929	1000	+	.	ID=ASrna5908;exon_number=1;gene=LOC100523632-AS1;transcript_id=XM_003357967.1-AS1.1
chr12	Cufflinks	gene	5827193	5827464	1000	+	.	ID=gene16115-AS1;Name=SLC25A19-AS1
chr12	Cufflinks	transcript	5827193	5827464	1000	+	.	ID=ASrna5922;gene=Name=SLC25A19-AS1;transcript_id=NM_001164514.1-AS1.1
chr12	Cufflinks	exon	5827193	5827464	1000	+	.	ID=ASrna5922;exon_number=1;gene=SLC25A19-AS1;transcript_id=NM_001164514.1-AS1.1
chr12	Cufflinks	gene	6119106	6119893	1000	-	.	ID=gene16122-AS1;Name=HN1-AS1
chr12	Cufflinks	transcript	6119106	6119893	1000	-	.	ID=ASrna5936;gene=Name=HN1-AS1;transcript_id=NM_001048069.1-AS1.1
chr12	Cufflinks	exon	6119106	6119893	1000	-	.	ID=ASrna5936;exon_number=1;gene=HN1-AS1;transcript_id=NM_001048069.1-AS1.1
chr12	Cufflinks	gene	6120085	6120536	1000	-	.	ID=gene16122-AS2;Name=HN1-AS2
chr12	Cufflinks	transcript	6120085	6120536	1000	-	.	ID=ASrna5937;gene=Name=HN1-AS2;transcript_id=NM_001048069.1-AS2.1
chr12	Cufflinks	exon	6120085	6120536	1000	-	.	ID=ASrna5937;exon_number=1;gene=HN1-AS2;transcript_id=NM_001048069.1-AS2.1
chr12	Cufflinks	gene	6735398	6735767	1000	-	.	ID=gene16145-AS1;Name=LOC100623910-AS1
chr12	Cufflinks	transcript	6735398	6735767	1000	-	.	ID=ASrna5970;gene=Name=LOC100623910-AS1;transcript_id=XR_130922.2-AS1.1
chr12	Cufflinks	exon	6735398	6735767	1000	-	.	ID=ASrna5970;exon_number=1;gene=LOC100623910-AS1;transcript_id=XR_130922.2-AS1.1
chr12	Cufflinks	gene	6499241	6501892	1000	+	.	ID=gene16139-AS1;Name=LOC100513620-AS1
chr12	Cufflinks	transcript	6499241	6501892	1000	+	.	ID=ASrna6001;gene=Name=LOC100513620-AS1;transcript_id=XM_003131229.3-AS1.1
chr12	Cufflinks	exon	6499241	6499369	1000	+	.	ID=ASrna6001;exon_number=1;gene=LOC100513620-AS1;transcript_id=XM_003131229.3-AS1.1
chr12	Cufflinks	exon	6500763	6500820	1000	+	.	ID=ASrna6001;exon_number=2;gene=LOC100513620-AS1;transcript_id=XM_003131229.3-AS1.1
chr12	Cufflinks	exon	6501872	6501892	1000	+	.	ID=ASrna6001;exon_number=3;gene=LOC100513620-AS1;transcript_id=XM_003131229.3-AS1.1
chr12	Cufflinks	gene	6504436	6505431	1000	+	.	ID=gene16139-AS2;Name=LOC100513620-AS2
chr12	Cufflinks	transcript	6504436	6505431	1000	+	.	ID=ASrna6002;gene=Name=LOC100513620-AS2;transcript_id=XM_003131229.3-AS2.1
chr12	Cufflinks	exon	6504436	6505431	1000	+	.	ID=ASrna6002;exon_number=1;gene=LOC100513620-AS2;transcript_id=XM_003131229.3-AS2.1
chr12	Cufflinks	gene	11647583	11657137	1000	+	.	ID=gene16170-AS1;Name=ABCA8-AS1
chr12	Cufflinks	transcript	11647583	11657137	1000	+	.	ID=ASrna6083;gene=Name=ABCA8-AS1;transcript_id=XM_003482959.1-AS1.1
chr12	Cufflinks	exon	11647583	11647701	1000	+	.	ID=ASrna6083;exon_number=1;gene=ABCA8-AS1;transcript_id=XM_003482959.1-AS1.1
chr12	Cufflinks	exon	11649024	11649190	1000	+	.	ID=ASrna6083;exon_number=2;gene=ABCA8-AS1;transcript_id=XM_003482959.1-AS1.1
chr12	Cufflinks	exon	11653109	11653242	1000	+	.	ID=ASrna6083;exon_number=3;gene=ABCA8-AS1;transcript_id=XM_003482959.1-AS1.1
chr12	Cufflinks	exon	11653791	11653928	1000	+	.	ID=ASrna6083;exon_number=4;gene=ABCA8-AS1;transcript_id=XM_003482959.1-AS1.1
chr12	Cufflinks	exon	11656777	11657137	1000	+	.	ID=ASrna6083;exon_number=5;gene=ABCA8-AS1;transcript_id=XM_003482959.1-AS1.1
chr12	Cufflinks	gene	11647583	11657137	1	+	.	ID=gene16170-AS1;Name=ABCA8-AS1
chr12	Cufflinks	transcript	11647583	11657137	1	+	.	ID=ASrna6084;gene=Name=ABCA8-AS1;transcript_id=XM_003482959.1-AS1.2
chr12	Cufflinks	exon	11647583	11647701	1	+	.	ID=ASrna6084;exon_number=1;gene=ABCA8-AS1;transcript_id=XM_003482959.1-AS1.2
chr12	Cufflinks	exon	11649024	11649190	1	+	.	ID=ASrna6084;exon_number=2;gene=ABCA8-AS1;transcript_id=XM_003482959.1-AS1.2
chr12	Cufflinks	exon	11653109	11653242	1	+	.	ID=ASrna6084;exon_number=3;gene=ABCA8-AS1;transcript_id=XM_003482959.1-AS1.2
chr12	Cufflinks	exon	11653843	11653928	1	+	.	ID=ASrna6084;exon_number=4;gene=ABCA8-AS1;transcript_id=XM_003482959.1-AS1.2
chr12	Cufflinks	exon	11656777	11657137	1	+	.	ID=ASrna6084;exon_number=5;gene=ABCA8-AS1;transcript_id=XM_003482959.1-AS1.2
chr12	Cufflinks	gene	14984418	14985998	1000	+	.	ID=gene16204-AS1;Name=LOC100511153-AS1
chr12	Cufflinks	transcript	14984418	14985998	1000	+	.	ID=ASrna6123;gene=Name=LOC100511153-AS1;transcript_id=XM_003131283.2-AS1.1
chr12	Cufflinks	exon	14984418	14985998	1000	+	.	ID=ASrna6123;exon_number=1;gene=LOC100511153-AS1;transcript_id=XM_003131283.2-AS1.1
chr12	Cufflinks	gene	14986099	14988658	1000	+	.	ID=gene16204-AS2;Name=LOC100511153-AS2
chr12	Cufflinks	transcript	14986099	14988658	1000	+	.	ID=ASrna6124;gene=Name=LOC100511153-AS2;transcript_id=XM_003131283.2-AS2.1
chr12	Cufflinks	exon	14986099	14988658	1000	+	.	ID=ASrna6124;exon_number=1;gene=LOC100511153-AS2;transcript_id=XM_003131283.2-AS2.1
chr12	Cufflinks	gene	17741297	17742288	1000	+	.	ID=gene16246-AS1;Name=LOC100738655-AS1
chr12	Cufflinks	transcript	17741297	17742288	1000	+	.	ID=ASrna6190;gene=Name=LOC100738655-AS1;transcript_id=XM_003482970.1-AS1.1
chr12	Cufflinks	exon	17741297	17742288	1000	+	.	ID=ASrna6190;exon_number=1;gene=LOC100738655-AS1;transcript_id=XM_003482970.1-AS1.1
chr12	Cufflinks	gene	17743190	17743531	1000	+	.	ID=gene16246-AS2;Name=LOC100738655-AS2
chr12	Cufflinks	transcript	17743190	17743531	1000	+	.	ID=ASrna6191;gene=Name=LOC100738655-AS2;transcript_id=XM_003482970.1-AS2.1
chr12	Cufflinks	exon	17743190	17743531	1000	+	.	ID=ASrna6191;exon_number=1;gene=LOC100738655-AS2;transcript_id=XM_003482970.1-AS2.1
chr12	Cufflinks	gene	17746500	17748278	1000	+	.	ID=gene16246-AS3;Name=LOC100738655-AS3
chr12	Cufflinks	transcript	17746500	17748278	1000	+	.	ID=ASrna6192;gene=Name=LOC100738655-AS3;transcript_id=XM_003482970.1-AS3.1
chr12	Cufflinks	exon	17746500	17748278	1000	+	.	ID=ASrna6192;exon_number=1;gene=LOC100738655-AS3;transcript_id=XM_003482970.1-AS3.1
chr12	Cufflinks	gene	19124904	19125125	1000	-	.	ID=gene16278-AS1;Name=LOC100513880-AS1
chr12	Cufflinks	transcript	19124904	19125125	1000	-	.	ID=ASrna6255;gene=Name=LOC100513880-AS1;transcript_id=XR_130927.2-AS1.1
chr12	Cufflinks	exon	19124904	19125125	1000	-	.	ID=ASrna6255;exon_number=1;gene=LOC100513880-AS1;transcript_id=XR_130927.2-AS1.1
chr12	Cufflinks	gene	19128199	19138090	1000	-	.	ID=gene16278-AS2;Name=LOC100513880-AS2
chr12	Cufflinks	transcript	19128199	19138090	1000	-	.	ID=ASrna6256;gene=Name=LOC100513880-AS2;transcript_id=XR_130927.2-AS2.1
chr12	Cufflinks	exon	19128199	19128379	1000	-	.	ID=ASrna6256;exon_number=1;gene=LOC100513880-AS2;transcript_id=XR_130927.2-AS2.1
chr12	Cufflinks	exon	19138008	19138090	1000	-	.	ID=ASrna6256;exon_number=2;gene=LOC100513880-AS2;transcript_id=XR_130927.2-AS2.1
chr12	Cufflinks	gene	19138658	19139051	1000	-	.	ID=gene16278-AS3;Name=LOC100513880-AS3
chr12	Cufflinks	transcript	19138658	19139051	1000	-	.	ID=ASrna6257;gene=Name=LOC100513880-AS3;transcript_id=XR_130927.2-AS3.1
chr12	Cufflinks	exon	19138658	19139051	1000	-	.	ID=ASrna6257;exon_number=1;gene=LOC100513880-AS3;transcript_id=XR_130927.2-AS3.1
chr12	Cufflinks	gene	19139165	19139759	1000	-	.	ID=gene16278-AS4;Name=LOC100513880-AS4
chr12	Cufflinks	transcript	19139165	19139759	1000	-	.	ID=ASrna6258;gene=Name=LOC100513880-AS4;transcript_id=XR_130927.2-AS4.1
chr12	Cufflinks	exon	19139165	19139759	1000	-	.	ID=ASrna6258;exon_number=1;gene=LOC100513880-AS4;transcript_id=XR_130927.2-AS4.1
chr12	Cufflinks	gene	20011766	20012068	1000	+	.	ID=gene16311-AS1;Name=VAT1-AS1
chr12	Cufflinks	transcript	20011766	20012068	1000	+	.	ID=ASrna6307;gene=Name=VAT1-AS1;transcript_id=XM_003358031.2-AS1.1
chr12	Cufflinks	exon	20011766	20012068	1000	+	.	ID=ASrna6307;exon_number=1;gene=VAT1-AS1;transcript_id=XM_003358031.2-AS1.1
chr12	Cufflinks	gene	20012175	20015782	1000	+	.	ID=gene16311-AS1;Name=VAT1-AS1
chr12	Cufflinks	transcript	20012175	20015782	1000	+	.	ID=ASrna6307;gene=Name=VAT1-AS1;transcript_id=XM_003358031.2-AS1.1
chr12	Cufflinks	exon	20012175	20012425	1000	+	.	ID=ASrna6307;exon_number=1;gene=VAT1-AS1;transcript_id=XM_003358031.2-AS1.1
chr12	Cufflinks	exon	20012884	20012971	1000	+	.	ID=ASrna6307;exon_number=2;gene=VAT1-AS1;transcript_id=XM_003358031.2-AS1.1
chr12	Cufflinks	exon	20013784	20013893	1000	+	.	ID=ASrna6307;exon_number=3;gene=VAT1-AS1;transcript_id=XM_003358031.2-AS1.1
chr12	Cufflinks	exon	20014602	20014736	1000	+	.	ID=ASrna6307;exon_number=4;gene=VAT1-AS1;transcript_id=XM_003358031.2-AS1.1
chr12	Cufflinks	exon	20014956	20015782	1000	+	.	ID=ASrna6307;exon_number=5;gene=VAT1-AS1;transcript_id=XM_003358031.2-AS1.1
chr12	Cufflinks	gene	20721674	20721733	1000	+	.	ID=gene16342-AS1;Name=STAT3-AS1
chr12	Cufflinks	transcript	20721674	20721733	1000	+	.	ID=ASrna6506;gene=Name=STAT3-AS1;transcript_id=NM_001044580.1-AS1.1
chr12	Cufflinks	exon	20721674	20721733	1000	+	.	ID=ASrna6506;exon_number=1;gene=STAT3-AS1;transcript_id=NM_001044580.1-AS1.1
chr12	Cufflinks	gene	20722057	20722126	1000	+	.	ID=gene16342-AS2;Name=STAT3-AS2
chr12	Cufflinks	transcript	20722057	20722126	1000	+	.	ID=ASrna6507;gene=Name=STAT3-AS2;transcript_id=NM_001044580.1-AS2.1
chr12	Cufflinks	exon	20722057	20722126	1000	+	.	ID=ASrna6507;exon_number=1;gene=STAT3-AS2;transcript_id=NM_001044580.1-AS2.1
chr12	Cufflinks	gene	25060249	25076100	1000	-	.	ID=gene16498-AS1;Name=ATP5G1-AS1
chr12	Cufflinks	transcript	25060249	25076100	1000	-	.	ID=ASrna6574;gene=Name=ATP5G1-AS1;transcript_id=NM_001025218.1-AS1.1
chr12	Cufflinks	exon	25060249	25060267	1000	-	.	ID=ASrna6574;exon_number=1;gene=ATP5G1-AS1;transcript_id=NM_001025218.1-AS1.1
chr12	Cufflinks	exon	25076076	25076100	1000	-	.	ID=ASrna6574;exon_number=2;gene=ATP5G1-AS1;transcript_id=NM_001025218.1-AS1.1
chr12	Cufflinks	gene	26716158	26716701	1000	+	.	ID=gene16538-AS1;Name=LOC100515167-AS1
chr12	Cufflinks	transcript	26716158	26716701	1000	+	.	ID=ASrna6641;gene=Name=LOC100515167-AS1;transcript_id=Name=LOC100515167-AS1
chr12	Cufflinks	exon	26716158	26716701	1000	+	.	ID=ASrna6641;exon_number=1;gene=LOC100515167-AS1;transcript_id=Name=LOC100515167-AS1
chr12	Cufflinks	gene	26717078	26717551	1000	+	.	ID=gene16538-AS2;Name=LOC100515167-AS2
chr12	Cufflinks	transcript	26717078	26717551	1000	+	.	ID=ASrna6642;gene=Name=LOC100515167-AS2;transcript_id=Name=LOC100515167-AS2
chr12	Cufflinks	exon	26717078	26717551	1000	+	.	ID=ASrna6642;exon_number=1;gene=LOC100515167-AS2;transcript_id=Name=LOC100515167-AS2
chr12	Cufflinks	gene	26717687	26719328	1000	+	.	ID=gene16538-AS3;Name=LOC100515167-AS3
chr12	Cufflinks	transcript	26717687	26719328	1000	+	.	ID=ASrna6643;gene=Name=LOC100515167-AS3;transcript_id=Name=LOC100515167-AS3
chr12	Cufflinks	exon	26717687	26719328	1000	+	.	ID=ASrna6643;exon_number=1;gene=LOC100515167-AS3;transcript_id=Name=LOC100515167-AS3
chr12	Cufflinks	gene	26659379	26661774	1000	-	.	ID=gene16536-AS1;Name=LOC100514982-AS1
chr12	Cufflinks	transcript	26659379	26661774	1000	-	.	ID=ASrna6659;gene=Name=LOC100514982-AS1;transcript_id=XM_003131583.3-AS1.1
chr12	Cufflinks	exon	26659379	26661774	1000	-	.	ID=ASrna6659;exon_number=1;gene=LOC100514982-AS1;transcript_id=XM_003131583.3-AS1.1
chr12	Cufflinks	gene	26663893	26665467	1000	-	.	ID=gene16536-AS2;Name=LOC100514982-AS2
chr12	Cufflinks	transcript	26663893	26665467	1000	-	.	ID=ASrna6660;gene=Name=LOC100514982-AS2;transcript_id=XM_003131583.3-AS2.1
chr12	Cufflinks	exon	26663893	26665467	1000	-	.	ID=ASrna6660;exon_number=1;gene=LOC100514982-AS2;transcript_id=XM_003131583.3-AS2.1
chr12	Cufflinks	gene	26665586	26666834	1000	-	.	ID=gene16536-AS3;Name=LOC100514982-AS3
chr12	Cufflinks	transcript	26665586	26666834	1000	-	.	ID=ASrna6661;gene=Name=LOC100514982-AS3;transcript_id=XM_003131583.3-AS3.1
chr12	Cufflinks	exon	26665586	26666834	1000	-	.	ID=ASrna6661;exon_number=1;gene=LOC100514982-AS3;transcript_id=XM_003131583.3-AS3.1
chr12	Cufflinks	gene	37393427	37393516	1000	-	.	ID=gene16657-AS1;Name=RPS6KB1-AS1
chr12	Cufflinks	transcript	37393427	37393516	1000	-	.	ID=ASrna6860;gene=Name=RPS6KB1-AS1;transcript_id=XM_003131671.2-AS1.1
chr12	Cufflinks	exon	37393427	37393516	1000	-	.	ID=ASrna6860;exon_number=1;gene=RPS6KB1-AS1;transcript_id=XM_003131671.2-AS1.1
chr12	Cufflinks	gene	37393808	37394018	1000	-	.	ID=gene16657-AS2;Name=RPS6KB1-AS2
chr12	Cufflinks	transcript	37393808	37394018	1000	-	.	ID=ASrna6861;gene=Name=RPS6KB1-AS2;transcript_id=XM_003131671.2-AS2.1
chr12	Cufflinks	exon	37393808	37394018	1000	-	.	ID=ASrna6861;exon_number=1;gene=RPS6KB1-AS2;transcript_id=XM_003131671.2-AS2.1
chr12	Cufflinks	gene	39581055	39582139	1000	-	.	ID=gene16678-AS1;Name=LOC100514070-AS1
chr12	Cufflinks	transcript	39581055	39582139	1000	-	.	ID=ASrna6882;gene=Name=LOC100514070-AS1;transcript_id=XR_130946.1-AS1.1
chr12	Cufflinks	exon	39581055	39582139	1000	-	.	ID=ASrna6882;exon_number=1;gene=LOC100514070-AS1;transcript_id=XR_130946.1-AS1.1
chr12	Cufflinks	gene	39582359	39583385	1000	-	.	ID=gene16678-AS2;Name=LOC100514070-AS2
chr12	Cufflinks	transcript	39582359	39583385	1000	-	.	ID=ASrna6883;gene=Name=LOC100514070-AS2;transcript_id=XR_130946.1-AS2.1
chr12	Cufflinks	exon	39582359	39583385	1000	-	.	ID=ASrna6883;exon_number=1;gene=LOC100514070-AS2;transcript_id=XR_130946.1-AS2.1
chr12	Cufflinks	gene	39583530	39590186	1000	-	.	ID=gene16678-AS2;Name=LOC100514070-AS2
chr12	Cufflinks	transcript	39583530	39590186	1000	-	.	ID=ASrna6883;gene=Name=LOC100514070-AS2;transcript_id=XR_130946.1-AS2.1
chr12	Cufflinks	exon	39583530	39584446	1000	-	.	ID=ASrna6883;exon_number=1;gene=LOC100514070-AS2;transcript_id=XR_130946.1-AS2.1
chr12	Cufflinks	exon	39585694	39585777	1000	-	.	ID=ASrna6883;exon_number=2;gene=LOC100514070-AS2;transcript_id=XR_130946.1-AS2.1
chr12	Cufflinks	exon	39586624	39586710	1000	-	.	ID=ASrna6883;exon_number=3;gene=LOC100514070-AS2;transcript_id=XR_130946.1-AS2.1
chr12	Cufflinks	exon	39589931	39589962	1000	-	.	ID=ASrna6883;exon_number=4;gene=LOC100514070-AS2;transcript_id=XR_130946.1-AS2.1
chr12	Cufflinks	exon	39590062	39590186	1000	-	.	ID=ASrna6883;exon_number=5;gene=LOC100514070-AS2;transcript_id=XR_130946.1-AS2.1
chr12	Cufflinks	gene	41053720	41063708	1	-	.	ID=gene16699-AS1;Name=LOC100517604-AS1
chr12	Cufflinks	transcript	41053720	41063708	1	-	.	ID=ASrna6896;gene=Name=LOC100517604-AS1;transcript_id=NM_001009579.1-AS1.1
chr12	Cufflinks	exon	41053720	41053774	1	-	.	ID=ASrna6896;exon_number=1;gene=LOC100517604-AS1;transcript_id=NM_001009579.1-AS1.1
chr12	Cufflinks	exon	41063544	41063708	1	-	.	ID=ASrna6896;exon_number=2;gene=LOC100517604-AS1;transcript_id=NM_001009579.1-AS1.1
chr12	Cufflinks	gene	41061667	41061945	1000	-	.	ID=gene16700-AS1;Name=CCL3L1-AS1
chr12	Cufflinks	transcript	41061667	41061945	1000	-	.	ID=ASrna6900;gene=Name=CCL3L1-AS1;transcript_id=NM_001009579.1-AS1.1
chr12	Cufflinks	exon	41061667	41061945	1000	-	.	ID=ASrna6900;exon_number=1;gene=CCL3L1-AS1;transcript_id=NM_001009579.1-AS1.1
chr12	Cufflinks	gene	40547283	40549568	1000	+	.	ID=gene16691-AS1;Name=LOC100623912-AS1
chr12	Cufflinks	transcript	40547283	40549568	1000	+	.	ID=ASrna6903;gene=Name=LOC100623912-AS1;transcript_id=XM_003483057.1-AS1.1
chr12	Cufflinks	exon	40547283	40549568	1000	+	.	ID=ASrna6903;exon_number=1;gene=LOC100623912-AS1;transcript_id=XM_003483057.1-AS1.1
chr12	Cufflinks	gene	40562567	40616875	1000	+	.	ID=gene16691-AS1;Name=LOC100623912-AS1
chr12	Cufflinks	transcript	40562567	40616875	1000	+	.	ID=ASrna6903;gene=Name=LOC100623912-AS1;transcript_id=XM_003483057.1-AS1.1
chr12	Cufflinks	exon	40562567	40562596	1000	+	.	ID=ASrna6903;exon_number=1;gene=LOC100623912-AS1;transcript_id=XM_003483057.1-AS1.1
chr12	Cufflinks	exon	40615115	40616875	1000	+	.	ID=ASrna6903;exon_number=2;gene=LOC100623912-AS1;transcript_id=XM_003483057.1-AS1.1
chr12	Cufflinks	gene	38911016	38930583	1000	+	.	ID=gene16669-AS1;Name=BCAS3-AS1
chr12	Cufflinks	transcript	38911016	38930583	1000	+	.	ID=ASrna6909;gene=Name=BCAS3-AS1;transcript_id=XM_003358130.2-AS1.1
chr12	Cufflinks	exon	38911016	38911132	1000	+	.	ID=ASrna6909;exon_number=1;gene=BCAS3-AS1;transcript_id=XM_003358130.2-AS1.1
chr12	Cufflinks	exon	38923478	38923668	1000	+	.	ID=ASrna6909;exon_number=2;gene=BCAS3-AS1;transcript_id=XM_003358130.2-AS1.1
chr12	Cufflinks	exon	38930343	38930583	1000	+	.	ID=ASrna6909;exon_number=3;gene=BCAS3-AS1;transcript_id=XM_003358130.2-AS1.1
chr12	Cufflinks	gene	38933476	38935001	1000	+	.	ID=gene16669-AS2;Name=BCAS3-AS2
chr12	Cufflinks	transcript	38933476	38935001	1000	+	.	ID=ASrna6910;gene=Name=BCAS3-AS2;transcript_id=XM_003358130.2-AS2.1
chr12	Cufflinks	exon	38933476	38935001	1000	+	.	ID=ASrna6910;exon_number=1;gene=BCAS3-AS2;transcript_id=XM_003358130.2-AS2.1
chr12	Cufflinks	gene	44672611	44673117	1000	+	.	ID=gene16745-AS1;Name=ATAD5-AS1
chr12	Cufflinks	transcript	44672611	44673117	1000	+	.	ID=ASrna7014;gene=Name=ATAD5-AS1;transcript_id=XM_003131739.3-AS1.1
chr12	Cufflinks	exon	44672611	44673117	1000	+	.	ID=ASrna7014;exon_number=1;gene=ATAD5-AS1;transcript_id=XM_003131739.3-AS1.1
chr12	Cufflinks	gene	41735535	41735631	1000	+	.	ID=gene16719-AS1;Name=LIG3-AS1
chr12	Cufflinks	transcript	41735535	41735631	1000	+	.	ID=ASrna7023;gene=Name=LIG3-AS1;transcript_id=NM_001244103.1-AS1.1
chr12	Cufflinks	exon	41735535	41735631	1000	+	.	ID=ASrna7023;exon_number=1;gene=LIG3-AS1;transcript_id=NM_001244103.1-AS1.1
chr12	Cufflinks	gene	41735739	41736802	1000	+	.	ID=gene16719-AS2;Name=LIG3-AS2
chr12	Cufflinks	transcript	41735739	41736802	1000	+	.	ID=ASrna7024;gene=Name=LIG3-AS2;transcript_id=NM_001244103.1-AS2.1
chr12	Cufflinks	exon	41735739	41736802	1000	+	.	ID=ASrna7024;exon_number=1;gene=LIG3-AS2;transcript_id=NM_001244103.1-AS2.1
chr12	Cufflinks	gene	41736965	41737642	1000	+	.	ID=gene16719-AS3;Name=LIG3-AS3
chr12	Cufflinks	transcript	41736965	41737642	1000	+	.	ID=ASrna7025;gene=Name=LIG3-AS3;transcript_id=NM_001244103.1-AS3.1
chr12	Cufflinks	exon	41736965	41737642	1000	+	.	ID=ASrna7025;exon_number=1;gene=LIG3-AS3;transcript_id=NM_001244103.1-AS3.1
chr12	Cufflinks	gene	41739154	41739535	1000	+	.	ID=gene16719-AS4;Name=LIG3-AS4
chr12	Cufflinks	transcript	41739154	41739535	1000	+	.	ID=ASrna7026;gene=Name=LIG3-AS4;transcript_id=NM_001244103.1-AS4.1
chr12	Cufflinks	exon	41739154	41739535	1000	+	.	ID=ASrna7026;exon_number=1;gene=LIG3-AS4;transcript_id=NM_001244103.1-AS4.1
chr12	Cufflinks	gene	41739818	41740121	1000	+	.	ID=gene16719-AS5;Name=LIG3-AS5
chr12	Cufflinks	transcript	41739818	41740121	1000	+	.	ID=ASrna7027;gene=Name=LIG3-AS5;transcript_id=NM_001244103.1-AS5.1
chr12	Cufflinks	exon	41739818	41740121	1000	+	.	ID=ASrna7027;exon_number=1;gene=LIG3-AS5;transcript_id=NM_001244103.1-AS5.1
chr12	Cufflinks	gene	41740260	41740830	1000	+	.	ID=gene16719-AS6;Name=LIG3-AS6
chr12	Cufflinks	transcript	41740260	41740830	1000	+	.	ID=ASrna7028;gene=Name=LIG3-AS6;transcript_id=NM_001244103.1-AS6.1
chr12	Cufflinks	exon	41740260	41740830	1000	+	.	ID=ASrna7028;exon_number=1;gene=LIG3-AS6;transcript_id=NM_001244103.1-AS6.1
chr12	Cufflinks	gene	46521392	46522112	1000	+	.	ID=gene16767-AS1;Name=LOC100623555-AS1
chr12	Cufflinks	transcript	46521392	46522112	1000	+	.	ID=ASrna7044;gene=Name=LOC100623555-AS1;transcript_id=XM_003483065.1-AS1.1
chr12	Cufflinks	exon	46521392	46522112	1000	+	.	ID=ASrna7044;exon_number=1;gene=LOC100623555-AS1;transcript_id=XM_003483065.1-AS1.1
chr12	Cufflinks	gene	46522424	46538823	740	+	.	ID=gene16767-AS1;Name=LOC100623555-AS1
chr12	Cufflinks	transcript	46522424	46538823	740	+	.	ID=ASrna7044;gene=Name=LOC100623555-AS1;transcript_id=XM_003483065.1-AS1.1
chr12	Cufflinks	exon	46522424	46522437	740	+	.	ID=ASrna7044;exon_number=1;gene=LOC100623555-AS1;transcript_id=XM_003483065.1-AS1.1
chr12	Cufflinks	exon	46536935	46537432	740	+	.	ID=ASrna7044;exon_number=2;gene=LOC100623555-AS1;transcript_id=XM_003483065.1-AS1.1
chr12	Cufflinks	exon	46537991	46538823	740	+	.	ID=ASrna7044;exon_number=3;gene=LOC100623555-AS1;transcript_id=XM_003483065.1-AS1.1
chr12	Cufflinks	gene	50027872	50028530	1000	+	.	ID=gene16855-AS1;Name=SMG6-AS1
chr12	Cufflinks	transcript	50027872	50028530	1000	+	.	ID=ASrna7158;gene=Name=SMG6-AS1;transcript_id=XM_003358195.1-AS1.1
chr12	Cufflinks	exon	50027872	50028530	1000	+	.	ID=ASrna7158;exon_number=1;gene=SMG6-AS1;transcript_id=XM_003358195.1-AS1.1
chr12	Cufflinks	gene	51644457	51645172	1000	+	.	ID=gene16900-AS1;Name=LOC100519563-AS1
chr12	Cufflinks	transcript	51644457	51645172	1000	+	.	ID=ASrna7224;gene=Name=LOC100519563-AS1;transcript_id=XM_003131865.3-AS1.1
chr12	Cufflinks	exon	51644457	51645172	1000	+	.	ID=ASrna7224;exon_number=1;gene=LOC100519563-AS1;transcript_id=XM_003131865.3-AS1.1
chr12	Cufflinks	gene	51590812	51591730	1000	+	.	ID=gene16896-AS1;Name=SHPK-AS1
chr12	Cufflinks	transcript	51590812	51591730	1000	+	.	ID=ASrna7247;gene=Name=SHPK-AS1;transcript_id=XM_003131847.1-AS1.1
chr12	Cufflinks	exon	51590812	51590895	1000	+	.	ID=ASrna7247;exon_number=1;gene=SHPK-AS1;transcript_id=XM_003131847.1-AS1.1
chr12	Cufflinks	exon	51591384	51591730	1000	+	.	ID=ASrna7247;exon_number=2;gene=SHPK-AS1;transcript_id=XM_003131847.1-AS1.1
chr12	Cufflinks	gene	51592441	51613330	215	+	.	ID=gene16896-AS1;Name=SHPK-AS1
chr12	Cufflinks	transcript	51592441	51613330	215	+	.	ID=ASrna7247;gene=Name=SHPK-AS1;transcript_id=XM_003131847.1-AS1.1
chr12	Cufflinks	exon	51592441	51592525	215	+	.	ID=ASrna7247;exon_number=1;gene=SHPK-AS1;transcript_id=XM_003131847.1-AS1.1
chr12	Cufflinks	exon	51595354	51595433	215	+	.	ID=ASrna7247;exon_number=2;gene=SHPK-AS1;transcript_id=XM_003131847.1-AS1.1
chr12	Cufflinks	exon	51600017	51600095	215	+	.	ID=ASrna7247;exon_number=3;gene=SHPK-AS1;transcript_id=XM_003131847.1-AS1.1
chr12	Cufflinks	exon	51601679	51601763	215	+	.	ID=ASrna7247;exon_number=4;gene=SHPK-AS1;transcript_id=XM_003131847.1-AS1.1
chr12	Cufflinks	exon	51606438	51606541	215	+	.	ID=ASrna7247;exon_number=5;gene=SHPK-AS1;transcript_id=XM_003131847.1-AS1.1
chr12	Cufflinks	exon	51606649	51606780	215	+	.	ID=ASrna7247;exon_number=6;gene=SHPK-AS1;transcript_id=XM_003131847.1-AS1.1
chr12	Cufflinks	exon	51607498	51607597	215	+	.	ID=ASrna7247;exon_number=7;gene=SHPK-AS1;transcript_id=XM_003131847.1-AS1.1
chr12	Cufflinks	exon	51607687	51607806	215	+	.	ID=ASrna7247;exon_number=8;gene=SHPK-AS1;transcript_id=XM_003131847.1-AS1.1
chr12	Cufflinks	exon	51608905	51609075	215	+	.	ID=ASrna7247;exon_number=9;gene=SHPK-AS1;transcript_id=XM_003131847.1-AS1.1
chr12	Cufflinks	exon	51611172	51611289	215	+	.	ID=ASrna7247;exon_number=10;gene=SHPK-AS1;transcript_id=XM_003131847.1-AS1.1
chr12	Cufflinks	exon	51611867	51613330	215	+	.	ID=ASrna7247;exon_number=11;gene=SHPK-AS1;transcript_id=XM_003131847.1-AS1.1
chr12	Cufflinks	gene	51613325	51620160	1000	+	.	ID=gene16896-AS1;Name=SHPK-AS1
chr12	Cufflinks	transcript	51613325	51620160	1000	+	.	ID=ASrna7247;gene=Name=SHPK-AS1;transcript_id=XM_003131847.1-AS1.1
chr12	Cufflinks	exon	51613325	51613329	1000	+	.	ID=ASrna7247;exon_number=1;gene=SHPK-AS1;transcript_id=XM_003131847.1-AS1.1
chr12	Cufflinks	exon	51619589	51620160	1000	+	.	ID=ASrna7247;exon_number=2;gene=SHPK-AS1;transcript_id=XM_003131847.1-AS1.1
chr12	Cufflinks	gene	54327038	54327672	1000	+	.	ID=gene16957-AS1;Name=LOC100513110-AS1
chr12	Cufflinks	transcript	54327038	54327672	1000	+	.	ID=ASrna7314;gene=Name=LOC100513110-AS1;transcript_id=XM_003131910.3-AS1.1
chr12	Cufflinks	exon	54327038	54327672	1000	+	.	ID=ASrna7314;exon_number=1;gene=LOC100513110-AS1;transcript_id=XM_003131910.3-AS1.1
chr12	Cufflinks	gene	54261411	54262529	1000	+	.	ID=gene16951-AS1;Name=ZMYND15-AS1
chr12	Cufflinks	transcript	54261411	54262529	1000	+	.	ID=ASrna7317;gene=Name=ZMYND15-AS1;transcript_id=XM_003131915.1-AS1.1
chr12	Cufflinks	exon	54261411	54262529	1000	+	.	ID=ASrna7317;exon_number=1;gene=ZMYND15-AS1;transcript_id=XM_003131915.1-AS1.1
chr12	Cufflinks	gene	40369474	40369729	1000	+	.	ID=gene16687-AS1;Name=ACACA-AS1
chr12	Cufflinks	transcript	40369474	40369729	1000	+	.	ID=ASrna7338;gene=Name=ACACA-AS1;transcript_id=NM_001114269.1-AS1.1
chr12	Cufflinks	exon	40369474	40369729	1000	+	.	ID=ASrna7338;exon_number=1;gene=ACACA-AS1;transcript_id=NM_001114269.1-AS1.1
chr12	Cufflinks	gene	54718857	54719186	1000	+	.	ID=gene16970-AS1;Name=LOC100518689-AS1
chr12	Cufflinks	transcript	54718857	54719186	1000	+	.	ID=ASrna7346;gene=Name=LOC100518689-AS1;transcript_id=XM_003358237.2-AS1.1
chr12	Cufflinks	exon	54718857	54719186	1000	+	.	ID=ASrna7346;exon_number=1;gene=LOC100518689-AS1;transcript_id=XM_003358237.2-AS1.1
chr12	Cufflinks	gene	54722675	54725163	1000	+	.	ID=gene16972-AS1;Name=LOC100620614-AS1
chr12	Cufflinks	transcript	54722675	54725163	1000	+	.	ID=ASrna7362;gene=Name=LOC100620614-AS1;transcript_id=XM_003483092.1-AS1.1
chr12	Cufflinks	exon	54722675	54723026	1000	+	.	ID=ASrna7362;exon_number=1;gene=LOC100620614-AS1;transcript_id=XM_003483092.1-AS1.1
chr12	Cufflinks	exon	54725141	54725163	1000	+	.	ID=ASrna7362;exon_number=2;gene=LOC100620614-AS1;transcript_id=XM_003483092.1-AS1.1
chr12	Cufflinks	gene	54735169	54735732	1000	+	.	ID=gene16972-AS2;Name=LOC100620614-AS2
chr12	Cufflinks	transcript	54735169	54735732	1000	+	.	ID=ASrna7363;gene=Name=LOC100620614-AS2;transcript_id=XM_003483092.1-AS2.1
chr12	Cufflinks	exon	54735169	54735732	1000	+	.	ID=ASrna7363;exon_number=1;gene=LOC100620614-AS2;transcript_id=XM_003483092.1-AS2.1
chr12	Cufflinks	gene	54727309	54727864	1000	+	.	ID=gene16972-AS3;Name=LOC100620614-AS3
chr12	Cufflinks	transcript	54727309	54727864	1000	+	.	ID=ASrna7365;gene=Name=LOC100620614-AS3;transcript_id=XM_003483092.1-AS3.1
chr12	Cufflinks	exon	54727309	54727864	1000	+	.	ID=ASrna7365;exon_number=1;gene=LOC100620614-AS3;transcript_id=XM_003483092.1-AS3.1
chr12	Cufflinks	gene	54732815	54733273	1000	+	.	ID=gene16972-AS4;Name=LOC100620614-AS4
chr12	Cufflinks	transcript	54732815	54733273	1000	+	.	ID=ASrna7366;gene=Name=LOC100620614-AS4;transcript_id=XM_003483092.1-AS4.1
chr12	Cufflinks	exon	54732815	54733273	1000	+	.	ID=ASrna7366;exon_number=1;gene=LOC100620614-AS4;transcript_id=XM_003483092.1-AS4.1
chr12	Cufflinks	gene	52708318	52710062	1000	+	.	ID=gene16919-AS1;Name=LOC100521293-AS1
chr12	Cufflinks	transcript	52708318	52710062	1000	+	.	ID=ASrna7453;gene=Name=LOC100521293-AS1;transcript_id=XM_003131875.1-AS1.1
chr12	Cufflinks	exon	52708318	52710062	1000	+	.	ID=ASrna7453;exon_number=1;gene=LOC100521293-AS1;transcript_id=XM_003131875.1-AS1.1
chr12	Cufflinks	gene	55367865	55369224	1000	-	.	ID=gene17015-AS1;Name=LOC100512680-AS1
chr12	Cufflinks	transcript	55367865	55369224	1000	-	.	ID=ASrna7473;gene=Name=LOC100512680-AS1;transcript_id=XM_003358267.2-AS1.1
chr12	Cufflinks	exon	55367865	55369224	1000	-	.	ID=ASrna7473;exon_number=1;gene=LOC100512680-AS1;transcript_id=XM_003358267.2-AS1.1
chr12	Cufflinks	gene	55370044	55374848	1000	-	.	ID=gene17015-AS2;Name=LOC100512680-AS2
chr12	Cufflinks	transcript	55370044	55374848	1000	-	.	ID=ASrna7474;gene=Name=LOC100512680-AS2;transcript_id=XM_003358267.2-AS2.1
chr12	Cufflinks	exon	55370044	55370150	1000	-	.	ID=ASrna7474;exon_number=1;gene=LOC100512680-AS2;transcript_id=XM_003358267.2-AS2.1
chr12	Cufflinks	exon	55371710	55372039	1000	-	.	ID=ASrna7474;exon_number=2;gene=LOC100512680-AS2;transcript_id=XM_003358267.2-AS2.1
chr12	Cufflinks	exon	55374679	55374848	1000	-	.	ID=ASrna7474;exon_number=3;gene=LOC100512680-AS2;transcript_id=XM_003358267.2-AS2.1
chr12	Cufflinks	gene	55378365	55380202	1000	-	.	ID=gene17015-AS2;Name=LOC100512680-AS2
chr12	Cufflinks	transcript	55378365	55380202	1000	-	.	ID=ASrna7474;gene=Name=LOC100512680-AS2;transcript_id=XM_003358267.2-AS2.1
chr12	Cufflinks	exon	55378365	55378595	1000	-	.	ID=ASrna7474;exon_number=1;gene=LOC100512680-AS2;transcript_id=XM_003358267.2-AS2.1
chr12	Cufflinks	exon	55379221	55379439	1000	-	.	ID=ASrna7474;exon_number=2;gene=LOC100512680-AS2;transcript_id=XM_003358267.2-AS2.1
chr12	Cufflinks	exon	55379565	55379641	1000	-	.	ID=ASrna7474;exon_number=3;gene=LOC100512680-AS2;transcript_id=XM_003358267.2-AS2.1
chr12	Cufflinks	exon	55379734	55380202	1000	-	.	ID=ASrna7474;exon_number=4;gene=LOC100512680-AS2;transcript_id=XM_003358267.2-AS2.1
chr12	Cufflinks	gene	55380068	55381305	1	+	.	ID=gene17015-AS2;Name=LOC100512680-AS2
chr12	Cufflinks	transcript	55380068	55381305	1	+	.	ID=ASrna7474;gene=Name=LOC100512680-AS2;transcript_id=XM_003358267.2-AS2.1
chr12	Cufflinks	exon	55380068	55380106	1	+	.	ID=ASrna7474;exon_number=1;gene=LOC100512680-AS2;transcript_id=XM_003358267.2-AS2.1
chr12	Cufflinks	exon	55380275	55380611	1	+	.	ID=ASrna7474;exon_number=2;gene=LOC100512680-AS2;transcript_id=XM_003358267.2-AS2.1
chr12	Cufflinks	exon	55380802	55380985	1	+	.	ID=ASrna7474;exon_number=3;gene=LOC100512680-AS2;transcript_id=XM_003358267.2-AS2.1
chr12	Cufflinks	exon	55381146	55381305	1	+	.	ID=ASrna7474;exon_number=4;gene=LOC100512680-AS2;transcript_id=XM_003358267.2-AS2.1
chr12	Cufflinks	gene	55381915	55382924	1000	-	.	ID=gene17015-AS2;Name=LOC100512680-AS2
chr12	Cufflinks	transcript	55381915	55382924	1000	-	.	ID=ASrna7474;gene=Name=LOC100512680-AS2;transcript_id=XM_003358267.2-AS2.1
chr12	Cufflinks	exon	55381915	55382578	1000	-	.	ID=ASrna7474;exon_number=1;gene=LOC100512680-AS2;transcript_id=XM_003358267.2-AS2.1
chr12	Cufflinks	exon	55382691	55382924	1000	-	.	ID=ASrna7474;exon_number=2;gene=LOC100512680-AS2;transcript_id=XM_003358267.2-AS2.1
chr12	Cufflinks	gene	56975440	56976567	1000	-	.	ID=gene17059-AS1;Name=UNC-6-AS1
chr12	Cufflinks	transcript	56975440	56976567	1000	-	.	ID=ASrna7494;gene=Name=UNC-6-AS1;transcript_id=NM_001044548.1-AS1.1
chr12	Cufflinks	exon	56975440	56976567	1000	-	.	ID=ASrna7494;exon_number=1;gene=UNC-6-AS1;transcript_id=NM_001044548.1-AS1.1
chr12	Cufflinks	gene	56976737	56978663	1000	-	.	ID=gene17059-AS2;Name=UNC-6-AS2
chr12	Cufflinks	transcript	56976737	56978663	1000	-	.	ID=ASrna7495;gene=Name=UNC-6-AS2;transcript_id=NM_001044548.1-AS2.1
chr12	Cufflinks	exon	56976737	56978663	1000	-	.	ID=ASrna7495;exon_number=1;gene=UNC-6-AS2;transcript_id=NM_001044548.1-AS2.1
chr12	Cufflinks	gene	56978930	56993124	1000	-	.	ID=gene17059-AS3;Name=UNC-6-AS3
chr12	Cufflinks	transcript	56978930	56993124	1000	-	.	ID=ASrna7496;gene=Name=UNC-6-AS3;transcript_id=NM_001044548.1-AS3.1
chr12	Cufflinks	exon	56978930	56979281	1000	-	.	ID=ASrna7496;exon_number=1;gene=UNC-6-AS3;transcript_id=NM_001044548.1-AS3.1
chr12	Cufflinks	exon	56993046	56993124	1000	-	.	ID=ASrna7496;exon_number=2;gene=UNC-6-AS3;transcript_id=NM_001044548.1-AS3.1
chr12	Cufflinks	gene	58070475	58074449	1000	+	.	ID=gene17076-AS1;Name=LOC100518038-AS1
chr12	Cufflinks	transcript	58070475	58074449	1000	+	.	ID=ASrna7524;gene=Name=LOC100518038-AS1;transcript_id=XM_003131997.2-AS1.1
chr12	Cufflinks	exon	58070475	58074449	1000	+	.	ID=ASrna7524;exon_number=1;gene=LOC100518038-AS1;transcript_id=XM_003131997.2-AS1.1
chr12	Cufflinks	gene	58074558	58075823	1000	+	.	ID=gene17076-AS2;Name=LOC100518038-AS2
chr12	Cufflinks	transcript	58074558	58075823	1000	+	.	ID=ASrna7525;gene=Name=LOC100518038-AS2;transcript_id=XM_003131997.2-AS2.1
chr12	Cufflinks	exon	58074558	58075823	1000	+	.	ID=ASrna7525;exon_number=1;gene=LOC100518038-AS2;transcript_id=XM_003131997.2-AS2.1
chr12	Cufflinks	gene	58127693	58128000	1000	-	.	ID=gene17077-AS1;Name=MYHC-AS1
chr12	Cufflinks	transcript	58127693	58128000	1000	-	.	ID=ASrna7531;gene=Name=MYHC-AS1;transcript_id=XM_003131994.2-AS1.1
chr12	Cufflinks	exon	58127693	58128000	1000	-	.	ID=ASrna7531;exon_number=1;gene=MYHC-AS1;transcript_id=XM_003131994.2-AS1.1
chr12	Cufflinks	gene	62370713	62371110	1000	+	.	ID=gene17111-AS1;Name=LOC100523821-AS1
chr12	Cufflinks	transcript	62370713	62371110	1000	+	.	ID=ASrna7582;gene=Name=LOC100523821-AS1;transcript_id=XM_003132024.1-AS1.1
chr12	Cufflinks	exon	62370713	62371110	1000	+	.	ID=ASrna7582;exon_number=1;gene=LOC100523821-AS1;transcript_id=XM_003132024.1-AS1.1
chr12	Cufflinks	gene	63148913	63149282	1000	+	.	ID=gene17125-AS1;Name=PEMT-AS1
chr12	Cufflinks	transcript	63148913	63149282	1000	+	.	ID=ASrna7593;gene=Name=PEMT-AS1;transcript_id=NM_214365.1-AS1.1
chr12	Cufflinks	exon	63148913	63149282	1000	+	.	ID=ASrna7593;exon_number=1;gene=PEMT-AS1;transcript_id=NM_214365.1-AS1.1
chr12	Cufflinks	gene	62895325	62895810	1000	-	.	ID=gene17118-AS1;Name=LOC100511593-AS1
chr12	Cufflinks	transcript	62895325	62895810	1000	-	.	ID=ASrna7616;gene=Name=LOC100511593-AS1;transcript_id=XM_003132040.3-AS1.1
chr12	Cufflinks	exon	62895325	62895810	1000	-	.	ID=ASrna7616;exon_number=1;gene=LOC100511593-AS1;transcript_id=XM_003132040.3-AS1.1
chr12	Cufflinks	gene	62950626	62951845	1000	-	.	ID=gene17118-AS2;Name=LOC100511593-AS2
chr12	Cufflinks	transcript	62950626	62951845	1000	-	.	ID=ASrna7627;gene=Name=LOC100511593-AS2;transcript_id=XM_003132040.3-AS2.1
chr12	Cufflinks	exon	62950626	62951845	1000	-	.	ID=ASrna7627;exon_number=1;gene=LOC100511593-AS2;transcript_id=XM_003132040.3-AS2.1
chr12	Cufflinks	gene	62952472	62958839	1000	-	.	ID=gene17118-AS3;Name=LOC100511593-AS3
chr12	Cufflinks	transcript	62952472	62958839	1000	-	.	ID=ASrna7628;gene=Name=LOC100511593-AS3;transcript_id=XM_003132040.3-AS3.1
chr12	Cufflinks	exon	62952472	62952571	1000	-	.	ID=ASrna7628;exon_number=1;gene=LOC100511593-AS3;transcript_id=XM_003132040.3-AS3.1
chr12	Cufflinks	exon	62958669	62958839	1000	-	.	ID=ASrna7628;exon_number=2;gene=LOC100511593-AS3;transcript_id=XM_003132040.3-AS3.1
chr12	Cufflinks	gene	62477589	62482058	1000	+	.	ID=gene17112-AS1;Name=LOC100628075-AS1
chr12	Cufflinks	transcript	62477589	62482058	1000	+	.	ID=ASrna7684;gene=Name=LOC100628075-AS1;transcript_id=XM_003358305.2-AS1.1
chr12	Cufflinks	exon	62477589	62477692	1000	+	.	ID=ASrna7684;exon_number=1;gene=LOC100628075-AS1;transcript_id=XM_003358305.2-AS1.1
chr12	Cufflinks	exon	62480550	62480660	1000	+	.	ID=ASrna7684;exon_number=2;gene=LOC100628075-AS1;transcript_id=XM_003358305.2-AS1.1
chr12	Cufflinks	exon	62481255	62481293	1000	+	.	ID=ASrna7684;exon_number=3;gene=LOC100628075-AS1;transcript_id=XM_003358305.2-AS1.1
chr12	Cufflinks	exon	62482011	62482058	1000	+	.	ID=ASrna7684;exon_number=4;gene=LOC100628075-AS1;transcript_id=XM_003358305.2-AS1.1
chr12	Cufflinks	gene	62484727	62484825	1000	+	.	ID=gene17112-AS2;Name=LOC100628075-AS2
chr12	Cufflinks	transcript	62484727	62484825	1000	+	.	ID=ASrna7685;gene=Name=LOC100628075-AS2;transcript_id=XM_003358305.2-AS2.1
chr12	Cufflinks	exon	62484727	62484825	1000	+	.	ID=ASrna7685;exon_number=1;gene=LOC100628075-AS2;transcript_id=XM_003358305.2-AS2.1
chr12	Cufflinks	gene	62499284	62501943	1000	+	.	ID=gene17112-AS3;Name=LOC100628075-AS3
chr12	Cufflinks	transcript	62499284	62501943	1000	+	.	ID=ASrna7686;gene=Name=LOC100628075-AS3;transcript_id=XM_003358305.2-AS3.1
chr12	Cufflinks	exon	62499284	62499451	1000	+	.	ID=ASrna7686;exon_number=1;gene=LOC100628075-AS3;transcript_id=XM_003358305.2-AS3.1
chr12	Cufflinks	exon	62499850	62501943	1000	+	.	ID=ASrna7686;exon_number=2;gene=LOC100628075-AS3;transcript_id=XM_003358305.2-AS3.1
chr13	Cufflinks	gene	7963517	7963636	1000	-	.	ID=gene17177-AS1;Name=KAT2B-AS1
chr13	Cufflinks	transcript	7963517	7963636	1000	-	.	ID=ASrna7710;gene=Name=KAT2B-AS1;transcript_id=XM_003358330.2-AS1.1
chr13	Cufflinks	exon	7963517	7963636	1000	-	.	ID=ASrna7710;exon_number=1;gene=KAT2B-AS1;transcript_id=XM_003358330.2-AS1.1
chr13	Cufflinks	gene	14291829	14296668	1000	+	.	ID=gene17201-AS1;Name=NGLY1-AS1
chr13	Cufflinks	transcript	14291829	14296668	1000	+	.	ID=ASrna7721;gene=Name=NGLY1-AS1;transcript_id=XM_003132075.3-AS1.1
chr13	Cufflinks	exon	14291829	14292291	1000	+	.	ID=ASrna7721;exon_number=1;gene=NGLY1-AS1;transcript_id=XM_003132075.3-AS1.1
chr13	Cufflinks	exon	14295803	14296668	1000	+	.	ID=ASrna7721;exon_number=2;gene=NGLY1-AS1;transcript_id=XM_003132075.3-AS1.1
chr13	Cufflinks	gene	14306183	14306397	1000	+	.	ID=gene17201-AS2;Name=NGLY1-AS2
chr13	Cufflinks	transcript	14306183	14306397	1000	+	.	ID=ASrna7722;gene=Name=NGLY1-AS2;transcript_id=XM_003132075.3-AS2.1
chr13	Cufflinks	exon	14306183	14306397	1000	+	.	ID=ASrna7722;exon_number=1;gene=NGLY1-AS2;transcript_id=XM_003132075.3-AS2.1
chr13	Cufflinks	gene	16459797	16460694	1000	+	.	ID=gene17208-AS1;Name=LOC100524397-AS1
chr13	Cufflinks	transcript	16459797	16460694	1000	+	.	ID=ASrna7779;gene=Name=LOC100524397-AS1;transcript_id=XM_003358349.2-AS1.1
chr13	Cufflinks	exon	16459797	16460694	1000	+	.	ID=ASrna7779;exon_number=1;gene=LOC100524397-AS1;transcript_id=XM_003358349.2-AS1.1
chr13	Cufflinks	gene	19796427	19796915	1000	+	.	ID=gene17219-AS1;Name=OSBPL10-AS1
chr13	Cufflinks	transcript	19796427	19796915	1000	+	.	ID=ASrna7788;gene=Name=OSBPL10-AS1;transcript_id=XM_003483138.1-AS1.1
chr13	Cufflinks	exon	19796427	19796915	1000	+	.	ID=ASrna7788;exon_number=1;gene=OSBPL10-AS1;transcript_id=XM_003483138.1-AS1.1
chr12	Cufflinks	gene	62744539	62744698	1000	+	.	ID=gene17117-AS1;Name=LOC100525780-AS1
chr12	Cufflinks	transcript	62744539	62744698	1000	+	.	ID=ASrna7846;gene=Name=LOC100525780-AS1;transcript_id=XM_003132035.3-AS1.1
chr12	Cufflinks	exon	62744539	62744698	1000	+	.	ID=ASrna7846;exon_number=1;gene=LOC100525780-AS1;transcript_id=XM_003132035.3-AS1.1
chr12	Cufflinks	gene	62748236	62748829	1000	+	.	ID=gene17117-AS2;Name=LOC100525780-AS2
chr12	Cufflinks	transcript	62748236	62748829	1000	+	.	ID=ASrna7848;gene=Name=LOC100525780-AS2;transcript_id=XM_003132035.3-AS2.1
chr12	Cufflinks	exon	62748236	62748829	1000	+	.	ID=ASrna7848;exon_number=1;gene=LOC100525780-AS2;transcript_id=XM_003132035.3-AS2.1
chr12	Cufflinks	gene	62749818	62750251	1000	+	.	ID=gene17117-AS3;Name=LOC100525780-AS3
chr12	Cufflinks	transcript	62749818	62750251	1000	+	.	ID=ASrna7852;gene=Name=LOC100525780-AS3;transcript_id=XM_003132035.3-AS3.1
chr12	Cufflinks	exon	62749818	62750251	1000	+	.	ID=ASrna7852;exon_number=1;gene=LOC100525780-AS3;transcript_id=XM_003132035.3-AS3.1
chr13	Cufflinks	gene	24995071	24995699	1000	-	.	ID=gene17254-AS1;Name=LOC100737885-AS1
chr13	Cufflinks	transcript	24995071	24995699	1000	-	.	ID=ASrna7858;gene=Name=LOC100737885-AS1;transcript_id=XM_003483144.1-AS1.1
chr13	Cufflinks	exon	24995071	24995699	1000	-	.	ID=ASrna7858;exon_number=1;gene=LOC100737885-AS1;transcript_id=XM_003483144.1-AS1.1
chr13	Cufflinks	gene	25100287	25113374	1000	-	.	ID=gene17255-AS1;Name=DLEC1-AS1
chr13	Cufflinks	transcript	25100287	25113374	1000	-	.	ID=ASrna7914;gene=Name=DLEC1-AS1;transcript_id=XM_003483145.1-AS1.1
chr13	Cufflinks	exon	25100287	25100408	1000	-	.	ID=ASrna7914;exon_number=1;gene=DLEC1-AS1;transcript_id=XM_003483145.1-AS1.1
chr13	Cufflinks	exon	25108325	25108390	1000	-	.	ID=ASrna7914;exon_number=2;gene=DLEC1-AS1;transcript_id=XM_003483145.1-AS1.1
chr13	Cufflinks	exon	25109033	25109081	1000	-	.	ID=ASrna7914;exon_number=3;gene=DLEC1-AS1;transcript_id=XM_003483145.1-AS1.1
chr13	Cufflinks	exon	25109791	25109924	1000	-	.	ID=ASrna7914;exon_number=4;gene=DLEC1-AS1;transcript_id=XM_003483145.1-AS1.1
chr13	Cufflinks	exon	25113283	25113374	1000	-	.	ID=ASrna7914;exon_number=5;gene=DLEC1-AS1;transcript_id=XM_003483145.1-AS1.1
chr13	Cufflinks	gene	25106947	25107071	1000	-	.	ID=gene17255-AS2;Name=DLEC1-AS2
chr13	Cufflinks	transcript	25106947	25107071	1000	-	.	ID=ASrna7915;gene=Name=DLEC1-AS2;transcript_id=XM_003483145.1-AS2.1
chr13	Cufflinks	exon	25106947	25107071	1000	-	.	ID=ASrna7915;exon_number=1;gene=DLEC1-AS2;transcript_id=XM_003483145.1-AS2.1
chr13	Cufflinks	gene	25117223	25121479	1000	-	.	ID=gene17255-AS3;Name=DLEC1-AS3
chr13	Cufflinks	transcript	25117223	25121479	1000	-	.	ID=ASrna7916;gene=Name=DLEC1-AS3;transcript_id=XM_003483145.1-AS3.1
chr13	Cufflinks	exon	25117223	25117338	1000	-	.	ID=ASrna7916;exon_number=1;gene=DLEC1-AS3;transcript_id=XM_003483145.1-AS3.1
chr13	Cufflinks	exon	25121417	25121479	1000	-	.	ID=ASrna7916;exon_number=2;gene=DLEC1-AS3;transcript_id=XM_003483145.1-AS3.1
chr13	Cufflinks	gene	27007445	27007498	1000	-	.	ID=gene17289-AS1;Name=ENTPD3-AS1
chr13	Cufflinks	transcript	27007445	27007498	1000	-	.	ID=ASrna7920;gene=Name=ENTPD3-AS1;transcript_id=XM_003358380.1-AS1.1
chr13	Cufflinks	exon	27007445	27007498	1000	-	.	ID=ASrna7920;exon_number=1;gene=ENTPD3-AS1;transcript_id=XM_003358380.1-AS1.1
chr13	Cufflinks	gene	25300888	25302001	1000	-	.	ID=gene17259-AS1;Name=LOC100627825-AS1
chr13	Cufflinks	transcript	25300888	25302001	1000	-	.	ID=ASrna7925;gene=Name=LOC100627825-AS1;transcript_id=XM_003358366.2-AS1.1
chr13	Cufflinks	exon	25300888	25302001	1000	-	.	ID=ASrna7925;exon_number=1;gene=LOC100627825-AS1;transcript_id=XM_003358366.2-AS1.1
chr13	Cufflinks	gene	25298876	25326706	175	-	.	ID=gene17259-AS2;Name=LOC100627825-AS2
chr13	Cufflinks	transcript	25298876	25326706	175	-	.	ID=ASrna7926;gene=Name=LOC100627825-AS2;transcript_id=XM_003358366.2-AS2.1
chr13	Cufflinks	exon	25298876	25300775	175	-	.	ID=ASrna7926;exon_number=1;gene=LOC100627825-AS2;transcript_id=XM_003358366.2-AS2.1
chr13	Cufflinks	exon	25302497	25302872	175	-	.	ID=ASrna7926;exon_number=2;gene=LOC100627825-AS2;transcript_id=XM_003358366.2-AS2.1
chr13	Cufflinks	exon	25307964	25308058	175	-	.	ID=ASrna7926;exon_number=3;gene=LOC100627825-AS2;transcript_id=XM_003358366.2-AS2.1
chr13	Cufflinks	exon	25310870	25310957	175	-	.	ID=ASrna7926;exon_number=4;gene=LOC100627825-AS2;transcript_id=XM_003358366.2-AS2.1
chr13	Cufflinks	exon	25312329	25312387	175	-	.	ID=ASrna7926;exon_number=5;gene=LOC100627825-AS2;transcript_id=XM_003358366.2-AS2.1
chr13	Cufflinks	exon	25316101	25316197	175	-	.	ID=ASrna7926;exon_number=6;gene=LOC100627825-AS2;transcript_id=XM_003358366.2-AS2.1
chr13	Cufflinks	exon	25321225	25321298	175	-	.	ID=ASrna7926;exon_number=7;gene=LOC100627825-AS2;transcript_id=XM_003358366.2-AS2.1
chr13	Cufflinks	exon	25322154	25322269	175	-	.	ID=ASrna7926;exon_number=8;gene=LOC100627825-AS2;transcript_id=XM_003358366.2-AS2.1
chr13	Cufflinks	exon	25323023	25323140	175	-	.	ID=ASrna7926;exon_number=9;gene=LOC100627825-AS2;transcript_id=XM_003358366.2-AS2.1
chr13	Cufflinks	exon	25323572	25323612	175	-	.	ID=ASrna7926;exon_number=10;gene=LOC100627825-AS2;transcript_id=XM_003358366.2-AS2.1
chr13	Cufflinks	exon	25326692	25326706	175	-	.	ID=ASrna7926;exon_number=11;gene=LOC100627825-AS2;transcript_id=XM_003358366.2-AS2.1
chr13	Cufflinks	gene	25298876	25350793	228	-	.	ID=gene17259-AS2;Name=LOC100627825-AS2
chr13	Cufflinks	transcript	25298876	25350793	228	-	.	ID=ASrna7927;gene=Name=LOC100627825-AS2;transcript_id=XM_003358366.2-AS2.2
chr13	Cufflinks	exon	25298876	25300775	228	-	.	ID=ASrna7927;exon_number=1;gene=LOC100627825-AS2;transcript_id=XM_003358366.2-AS2.2
chr13	Cufflinks	exon	25302497	25302872	228	-	.	ID=ASrna7927;exon_number=2;gene=LOC100627825-AS2;transcript_id=XM_003358366.2-AS2.2
chr13	Cufflinks	exon	25307964	25308058	228	-	.	ID=ASrna7927;exon_number=3;gene=LOC100627825-AS2;transcript_id=XM_003358366.2-AS2.2
chr13	Cufflinks	exon	25310870	25310957	228	-	.	ID=ASrna7927;exon_number=4;gene=LOC100627825-AS2;transcript_id=XM_003358366.2-AS2.2
chr13	Cufflinks	exon	25312329	25312387	228	-	.	ID=ASrna7927;exon_number=5;gene=LOC100627825-AS2;transcript_id=XM_003358366.2-AS2.2
chr13	Cufflinks	exon	25316101	25316197	228	-	.	ID=ASrna7927;exon_number=6;gene=LOC100627825-AS2;transcript_id=XM_003358366.2-AS2.2
chr13	Cufflinks	exon	25321225	25321298	228	-	.	ID=ASrna7927;exon_number=7;gene=LOC100627825-AS2;transcript_id=XM_003358366.2-AS2.2
chr13	Cufflinks	exon	25322154	25322269	228	-	.	ID=ASrna7927;exon_number=8;gene=LOC100627825-AS2;transcript_id=XM_003358366.2-AS2.2
chr13	Cufflinks	exon	25323023	25323140	228	-	.	ID=ASrna7927;exon_number=9;gene=LOC100627825-AS2;transcript_id=XM_003358366.2-AS2.2
chr13	Cufflinks	exon	25323572	25323612	228	-	.	ID=ASrna7927;exon_number=10;gene=LOC100627825-AS2;transcript_id=XM_003358366.2-AS2.2
chr13	Cufflinks	exon	25327296	25327377	228	-	.	ID=ASrna7927;exon_number=11;gene=LOC100627825-AS2;transcript_id=XM_003358366.2-AS2.2
chr13	Cufflinks	exon	25332051	25332169	228	-	.	ID=ASrna7927;exon_number=12;gene=LOC100627825-AS2;transcript_id=XM_003358366.2-AS2.2
chr13	Cufflinks	exon	25333959	25334031	228	-	.	ID=ASrna7927;exon_number=13;gene=LOC100627825-AS2;transcript_id=XM_003358366.2-AS2.2
chr13	Cufflinks	exon	25336130	25336195	228	-	.	ID=ASrna7927;exon_number=14;gene=LOC100627825-AS2;transcript_id=XM_003358366.2-AS2.2
chr13	Cufflinks	exon	25337055	25337183	228	-	.	ID=ASrna7927;exon_number=15;gene=LOC100627825-AS2;transcript_id=XM_003358366.2-AS2.2
chr13	Cufflinks	exon	25337809	25337895	228	-	.	ID=ASrna7927;exon_number=16;gene=LOC100627825-AS2;transcript_id=XM_003358366.2-AS2.2
chr13	Cufflinks	exon	25340162	25340242	228	-	.	ID=ASrna7927;exon_number=17;gene=LOC100627825-AS2;transcript_id=XM_003358366.2-AS2.2
chr13	Cufflinks	exon	25343843	25343912	228	-	.	ID=ASrna7927;exon_number=18;gene=LOC100627825-AS2;transcript_id=XM_003358366.2-AS2.2
chr13	Cufflinks	exon	25349092	25349174	228	-	.	ID=ASrna7927;exon_number=19;gene=LOC100627825-AS2;transcript_id=XM_003358366.2-AS2.2
chr13	Cufflinks	exon	25350724	25350793	228	-	.	ID=ASrna7927;exon_number=20;gene=LOC100627825-AS2;transcript_id=XM_003358366.2-AS2.2
chr13	Cufflinks	gene	25300787	25300887	1000	-	.	ID=gene17259-AS3;Name=LOC100627825-AS3
chr13	Cufflinks	transcript	25300787	25300887	1000	-	.	ID=ASrna7930;gene=Name=LOC100627825-AS3;transcript_id=XM_003358366.2-AS3.1
chr13	Cufflinks	exon	25300787	25300887	1000	-	.	ID=ASrna7930;exon_number=1;gene=LOC100627825-AS3;transcript_id=XM_003358366.2-AS3.1
chr13	Cufflinks	gene	28767949	28768609	1000	+	.	ID=gene17304-AS1;Name=SEC22C-AS1
chr13	Cufflinks	transcript	28767949	28768609	1000	+	.	ID=ASrna7961;gene=Name=SEC22C-AS1;transcript_id=NM_001243553.1-AS1.1
chr13	Cufflinks	exon	28767949	28768609	1000	+	.	ID=ASrna7961;exon_number=1;gene=SEC22C-AS1;transcript_id=NM_001243553.1-AS1.1
chr13	Cufflinks	gene	32732583	32735413	1000	-	.	ID=gene17366-AS1;Name=LRRC2-AS1
chr13	Cufflinks	transcript	32732583	32735413	1000	-	.	ID=ASrna8096;gene=Name=LRRC2-AS1;transcript_id=NM_001128484.1-AS1.1
chr13	Cufflinks	exon	32732583	32735413	1000	-	.	ID=ASrna8096;exon_number=1;gene=LRRC2-AS1;transcript_id=NM_001128484.1-AS1.1
chr13	Cufflinks	gene	32737342	32739125	1000	-	.	ID=gene17366-AS2;Name=LRRC2-AS2
chr13	Cufflinks	transcript	32737342	32739125	1000	-	.	ID=ASrna8097;gene=Name=LRRC2-AS2;transcript_id=NM_001128484.1-AS2.1
chr13	Cufflinks	exon	32737342	32739125	1000	-	.	ID=ASrna8097;exon_number=1;gene=LRRC2-AS2;transcript_id=NM_001128484.1-AS2.1
chr13	Cufflinks	gene	32731002	32731501	1000	-	.	ID=gene17366-AS3;Name=LRRC2-AS3
chr13	Cufflinks	transcript	32731002	32731501	1000	-	.	ID=ASrna8098;gene=Name=LRRC2-AS3;transcript_id=NM_001128484.1-AS3.1
chr13	Cufflinks	exon	32731002	32731501	1000	-	.	ID=ASrna8098;exon_number=1;gene=LRRC2-AS3;transcript_id=NM_001128484.1-AS3.1
chr13	Cufflinks	gene	32735519	32736240	1000	-	.	ID=gene17366-AS4;Name=LRRC2-AS4
chr13	Cufflinks	transcript	32735519	32736240	1000	-	.	ID=ASrna8099;gene=Name=LRRC2-AS4;transcript_id=NM_001128484.1-AS4.1
chr13	Cufflinks	exon	32735519	32736240	1000	-	.	ID=ASrna8099;exon_number=1;gene=LRRC2-AS4;transcript_id=NM_001128484.1-AS4.1
chr13	Cufflinks	gene	32736666	32737166	1000	-	.	ID=gene17366-AS5;Name=LRRC2-AS5
chr13	Cufflinks	transcript	32736666	32737166	1000	-	.	ID=ASrna8100;gene=Name=LRRC2-AS5;transcript_id=NM_001128484.1-AS5.1
chr13	Cufflinks	exon	32736666	32737166	1000	-	.	ID=ASrna8100;exon_number=1;gene=LRRC2-AS5;transcript_id=NM_001128484.1-AS5.1
chr13	Cufflinks	gene	32739852	32740436	1000	-	.	ID=gene17366-AS6;Name=LRRC2-AS6
chr13	Cufflinks	transcript	32739852	32740436	1000	-	.	ID=ASrna8101;gene=Name=LRRC2-AS6;transcript_id=NM_001128484.1-AS6.1
chr13	Cufflinks	exon	32739852	32740436	1000	-	.	ID=ASrna8101;exon_number=1;gene=LRRC2-AS6;transcript_id=NM_001128484.1-AS6.1
chr13	Cufflinks	gene	32740625	32741232	1000	-	.	ID=gene17366-AS7;Name=LRRC2-AS7
chr13	Cufflinks	transcript	32740625	32741232	1000	-	.	ID=ASrna8102;gene=Name=LRRC2-AS7;transcript_id=NM_001128484.1-AS7.1
chr13	Cufflinks	exon	32740625	32741232	1000	-	.	ID=ASrna8102;exon_number=1;gene=LRRC2-AS7;transcript_id=NM_001128484.1-AS7.1
chr13	Cufflinks	gene	32744116	32744659	1000	-	.	ID=gene17366-AS8;Name=LRRC2-AS8
chr13	Cufflinks	transcript	32744116	32744659	1000	-	.	ID=ASrna8103;gene=Name=LRRC2-AS8;transcript_id=NM_001128484.1-AS8.1
chr13	Cufflinks	exon	32744116	32744659	1000	-	.	ID=ASrna8103;exon_number=1;gene=LRRC2-AS8;transcript_id=NM_001128484.1-AS8.1
chr13	Cufflinks	gene	32747525	32748287	1000	-	.	ID=gene17366-AS9;Name=LRRC2-AS9
chr13	Cufflinks	transcript	32747525	32748287	1000	-	.	ID=ASrna8104;gene=Name=LRRC2-AS9;transcript_id=NM_001128484.1-AS9.1
chr13	Cufflinks	exon	32747525	32748287	1000	-	.	ID=ASrna8104;exon_number=1;gene=LRRC2-AS9;transcript_id=NM_001128484.1-AS9.1
chr13	Cufflinks	gene	33623293	33625725	1000	+	.	ID=gene17393-AS1;Name=LOC100737041-AS1
chr13	Cufflinks	transcript	33623293	33625725	1000	+	.	ID=ASrna8117;gene=Name=LOC100737041-AS1;transcript_id=XM_003483172.1-AS1.1
chr13	Cufflinks	exon	33623293	33625725	1000	+	.	ID=ASrna8117;exon_number=1;gene=LOC100737041-AS1;transcript_id=XM_003483172.1-AS1.1
chr13	Cufflinks	gene	32176953	32239205	1000	-	.	ID=gene17355-AS1;Name=CXCR6-AS1
chr13	Cufflinks	transcript	32176953	32239205	1000	-	.	ID=ASrna8174;gene=Name=CXCR6-AS1;transcript_id=NM_001001623.1-AS1.1
chr13	Cufflinks	exon	32176953	32177151	1000	-	.	ID=ASrna8174;exon_number=1;gene=CXCR6-AS1;transcript_id=NM_001001623.1-AS1.1
chr13	Cufflinks	exon	32180669	32180764	1000	-	.	ID=ASrna8174;exon_number=2;gene=CXCR6-AS1;transcript_id=NM_001001623.1-AS1.1
chr13	Cufflinks	exon	32203291	32203435	1000	-	.	ID=ASrna8174;exon_number=3;gene=CXCR6-AS1;transcript_id=NM_001001623.1-AS1.1
chr13	Cufflinks	exon	32206027	32206226	1000	-	.	ID=ASrna8174;exon_number=4;gene=CXCR6-AS1;transcript_id=NM_001001623.1-AS1.1
chr13	Cufflinks	exon	32206967	32207116	1000	-	.	ID=ASrna8174;exon_number=5;gene=CXCR6-AS1;transcript_id=NM_001001623.1-AS1.1
chr13	Cufflinks	exon	32210420	32210587	1000	-	.	ID=ASrna8174;exon_number=6;gene=CXCR6-AS1;transcript_id=NM_001001623.1-AS1.1
chr13	Cufflinks	exon	32213418	32213536	1000	-	.	ID=ASrna8174;exon_number=7;gene=CXCR6-AS1;transcript_id=NM_001001623.1-AS1.1
chr13	Cufflinks	exon	32214202	32214294	1000	-	.	ID=ASrna8174;exon_number=8;gene=CXCR6-AS1;transcript_id=NM_001001623.1-AS1.1
chr13	Cufflinks	exon	32215215	32215262	1000	-	.	ID=ASrna8174;exon_number=9;gene=CXCR6-AS1;transcript_id=NM_001001623.1-AS1.1
chr13	Cufflinks	exon	32215310	32217729	1000	-	.	ID=ASrna8174;exon_number=10;gene=CXCR6-AS1;transcript_id=NM_001001623.1-AS1.1
chr13	Cufflinks	exon	32218894	32218984	1000	-	.	ID=ASrna8174;exon_number=11;gene=CXCR6-AS1;transcript_id=NM_001001623.1-AS1.1
chr13	Cufflinks	exon	32222131	32222274	1000	-	.	ID=ASrna8174;exon_number=12;gene=CXCR6-AS1;transcript_id=NM_001001623.1-AS1.1
chr13	Cufflinks	exon	32224667	32224773	1000	-	.	ID=ASrna8174;exon_number=13;gene=CXCR6-AS1;transcript_id=NM_001001623.1-AS1.1
chr13	Cufflinks	exon	32228511	32228636	1000	-	.	ID=ASrna8174;exon_number=14;gene=CXCR6-AS1;transcript_id=NM_001001623.1-AS1.1
chr13	Cufflinks	exon	32230082	32230188	1000	-	.	ID=ASrna8174;exon_number=15;gene=CXCR6-AS1;transcript_id=NM_001001623.1-AS1.1
chr13	Cufflinks	exon	32233285	32233384	1000	-	.	ID=ASrna8174;exon_number=16;gene=CXCR6-AS1;transcript_id=NM_001001623.1-AS1.1
chr13	Cufflinks	exon	32234117	32234187	1000	-	.	ID=ASrna8174;exon_number=17;gene=CXCR6-AS1;transcript_id=NM_001001623.1-AS1.1
chr13	Cufflinks	exon	32239067	32239205	1000	-	.	ID=ASrna8174;exon_number=18;gene=CXCR6-AS1;transcript_id=NM_001001623.1-AS1.1
chr13	Cufflinks	gene	35058889	35059259	1000	-	.	ID=gene17440-AS1;Name=LOC100623260-AS1
chr13	Cufflinks	transcript	35058889	35059259	1000	-	.	ID=ASrna8203;gene=Name=LOC100623260-AS1;transcript_id=XM_003358437.1-AS1.1
chr13	Cufflinks	exon	35058889	35059259	1000	-	.	ID=ASrna8203;exon_number=1;gene=LOC100623260-AS1;transcript_id=XM_003358437.1-AS1.1
chr13	Cufflinks	gene	35552789	35553213	1000	+	.	ID=gene17456-AS1;Name=TRAIP-AS1
chr13	Cufflinks	transcript	35552789	35553213	1000	+	.	ID=ASrna8222;gene=Name=TRAIP-AS1;transcript_id=XM_003358443.1-AS1.1
chr13	Cufflinks	exon	35552789	35553213	1000	+	.	ID=ASrna8222;exon_number=1;gene=TRAIP-AS1;transcript_id=XM_003358443.1-AS1.1
chr13	Cufflinks	gene	35852917	35855199	981	-	.	ID=gene17464-AS1;Name=LOC100157237-AS1
chr13	Cufflinks	transcript	35852917	35855199	981	-	.	ID=ASrna8252;gene=Name=LOC100157237-AS1;transcript_id=XM_001927976.3-AS1.1
chr13	Cufflinks	exon	35852917	35855199	981	-	.	ID=ASrna8252;exon_number=1;gene=LOC100157237-AS1;transcript_id=XM_001927976.3-AS1.1
chr13	Cufflinks	gene	35852917	35856364	1000	-	.	ID=gene17464-AS1;Name=LOC100157237-AS1
chr13	Cufflinks	transcript	35852917	35856364	1000	-	.	ID=ASrna8253;gene=Name=LOC100157237-AS1;transcript_id=XM_001927976.3-AS1.2
chr13	Cufflinks	exon	35852917	35855156	1000	-	.	ID=ASrna8253;exon_number=1;gene=LOC100157237-AS1;transcript_id=XM_001927976.3-AS1.2
chr13	Cufflinks	exon	35856138	35856364	1000	-	.	ID=ASrna8253;exon_number=2;gene=LOC100157237-AS1;transcript_id=XM_001927976.3-AS1.2
chr13	Cufflinks	gene	36886544	36887116	1000	-	.	ID=gene17486-AS1;Name=LOC100738672-AS1
chr13	Cufflinks	transcript	36886544	36887116	1000	-	.	ID=ASrna8283;gene=Name=LOC100738672-AS1;transcript_id=XM_003483183.1-AS1.1
chr13	Cufflinks	exon	36886544	36887116	1000	-	.	ID=ASrna8283;exon_number=1;gene=LOC100738672-AS1;transcript_id=XM_003483183.1-AS1.1
chr13	Cufflinks	gene	36982225	37073757	1000	+	.	ID=gene17490-AS1;Name=LOC100519736-AS1
chr13	Cufflinks	transcript	36982225	37073757	1000	+	.	ID=ASrna8300;gene=Name=LOC100519736-AS1;transcript_id=Name=LOC100519736-AS1
chr13	Cufflinks	exon	36982225	36982324	1000	+	.	ID=ASrna8300;exon_number=1;gene=LOC100519736-AS1;transcript_id=Name=LOC100519736-AS1
chr13	Cufflinks	exon	37030381	37030576	1000	+	.	ID=ASrna8300;exon_number=2;gene=LOC100519736-AS1;transcript_id=Name=LOC100519736-AS1
chr13	Cufflinks	exon	37070178	37070379	1000	+	.	ID=ASrna8300;exon_number=3;gene=LOC100519736-AS1;transcript_id=Name=LOC100519736-AS1
chr13	Cufflinks	exon	37070709	37070848	1000	+	.	ID=ASrna8300;exon_number=4;gene=LOC100519736-AS1;transcript_id=Name=LOC100519736-AS1
chr13	Cufflinks	exon	37071599	37071715	1000	+	.	ID=ASrna8300;exon_number=5;gene=LOC100519736-AS1;transcript_id=Name=LOC100519736-AS1
chr13	Cufflinks	exon	37072277	37072503	1000	+	.	ID=ASrna8300;exon_number=6;gene=LOC100519736-AS1;transcript_id=Name=LOC100519736-AS1
chr13	Cufflinks	exon	37073276	37073458	1000	+	.	ID=ASrna8300;exon_number=7;gene=LOC100519736-AS1;transcript_id=Name=LOC100519736-AS1
chr13	Cufflinks	exon	37073600	37073757	1000	+	.	ID=ASrna8300;exon_number=8;gene=LOC100519736-AS1;transcript_id=Name=LOC100519736-AS1
chr13	Cufflinks	gene	37183881	37227750	1000	+	.	ID=gene17494-AS1;Name=LOC100738888-AS1
chr13	Cufflinks	transcript	37183881	37227750	1000	+	.	ID=ASrna8338;gene=Name=LOC100738888-AS1;transcript_id=XM_003483184.1-AS1.1
chr13	Cufflinks	exon	37183881	37184150	1000	+	.	ID=ASrna8338;exon_number=1;gene=LOC100738888-AS1;transcript_id=XM_003483184.1-AS1.1
chr13	Cufflinks	exon	37204014	37204169	1000	+	.	ID=ASrna8338;exon_number=2;gene=LOC100738888-AS1;transcript_id=XM_003483184.1-AS1.1
chr13	Cufflinks	exon	37227200	37227750	1000	+	.	ID=ASrna8338;exon_number=3;gene=LOC100738888-AS1;transcript_id=XM_003483184.1-AS1.1
chr13	Cufflinks	gene	39027081	39028767	1000	-	.	ID=gene17546-AS1;Name=IL17RB-AS1
chr13	Cufflinks	transcript	39027081	39028767	1000	-	.	ID=ASrna8478;gene=Name=IL17RB-AS1;transcript_id=XM_001925997.2-AS1.1
chr13	Cufflinks	exon	39027081	39028767	1000	-	.	ID=ASrna8478;exon_number=1;gene=IL17RB-AS1;transcript_id=XM_001925997.2-AS1.1
chr13	Cufflinks	gene	39028979	39029710	1000	-	.	ID=gene17546-AS2;Name=IL17RB-AS2
chr13	Cufflinks	transcript	39028979	39029710	1000	-	.	ID=ASrna8479;gene=Name=IL17RB-AS2;transcript_id=XM_001925997.2-AS2.1
chr13	Cufflinks	exon	39028979	39029710	1000	-	.	ID=ASrna8479;exon_number=1;gene=IL17RB-AS2;transcript_id=XM_001925997.2-AS2.1
chr13	Cufflinks	gene	39029811	39030158	1000	-	.	ID=gene17546-AS3;Name=IL17RB-AS3
chr13	Cufflinks	transcript	39029811	39030158	1000	-	.	ID=ASrna8480;gene=Name=IL17RB-AS3;transcript_id=XM_001925997.2-AS3.1
chr13	Cufflinks	exon	39029811	39030158	1000	-	.	ID=ASrna8480;exon_number=1;gene=IL17RB-AS3;transcript_id=XM_001925997.2-AS3.1
chr13	Cufflinks	gene	39022599	39023610	1000	-	.	ID=gene17546-AS4;Name=IL17RB-AS4
chr13	Cufflinks	transcript	39022599	39023610	1000	-	.	ID=ASrna8481;gene=Name=IL17RB-AS4;transcript_id=XM_001925997.2-AS4.1
chr13	Cufflinks	exon	39022599	39023610	1000	-	.	ID=ASrna8481;exon_number=1;gene=IL17RB-AS4;transcript_id=XM_001925997.2-AS4.1
chr13	Cufflinks	gene	39024590	39025018	1000	-	.	ID=gene17546-AS5;Name=IL17RB-AS5
chr13	Cufflinks	transcript	39024590	39025018	1000	-	.	ID=ASrna8482;gene=Name=IL17RB-AS5;transcript_id=XM_001925997.2-AS5.1
chr13	Cufflinks	exon	39024590	39025018	1000	-	.	ID=ASrna8482;exon_number=1;gene=IL17RB-AS5;transcript_id=XM_001925997.2-AS5.1
chr13	Cufflinks	gene	42336617	42337744	1000	-	.	ID=gene17557-AS1;Name=LOC100627348-AS1
chr13	Cufflinks	transcript	42336617	42337744	1000	-	.	ID=ASrna8498;gene=Name=LOC100627348-AS1;transcript_id=XM_003358481.2-AS1.1
chr13	Cufflinks	exon	42336617	42337744	1000	-	.	ID=ASrna8498;exon_number=1;gene=LOC100627348-AS1;transcript_id=XM_003358481.2-AS1.1
chr13	Cufflinks	gene	44762625	44762748	1000	+	.	ID=gene17584-AS1;Name=LOC100738580-AS1
chr13	Cufflinks	transcript	44762625	44762748	1000	+	.	ID=ASrna8542;gene=Name=LOC100738580-AS1;transcript_id=XM_003483197.1-AS1.1
chr13	Cufflinks	exon	44762625	44762748	1000	+	.	ID=ASrna8542;exon_number=1;gene=LOC100738580-AS1;transcript_id=XM_003483197.1-AS1.1
chr13	Cufflinks	gene	43763850	43764632	1000	-	.	ID=gene17569-AS1;Name=LOC100514491-AS1
chr13	Cufflinks	transcript	43763850	43764632	1000	-	.	ID=ASrna8559;gene=Name=LOC100514491-AS1;transcript_id=XM_003132269.3-AS1.1
chr13	Cufflinks	exon	43763850	43764632	1000	-	.	ID=ASrna8559;exon_number=1;gene=LOC100514491-AS1;transcript_id=XM_003132269.3-AS1.1
chr13	Cufflinks	gene	43765508	43767530	1000	-	.	ID=gene17569-AS2;Name=LOC100514491-AS2
chr13	Cufflinks	transcript	43765508	43767530	1000	-	.	ID=ASrna8560;gene=Name=LOC100514491-AS2;transcript_id=XM_003132269.3-AS2.1
chr13	Cufflinks	exon	43765508	43767530	1000	-	.	ID=ASrna8560;exon_number=1;gene=LOC100514491-AS2;transcript_id=XM_003132269.3-AS2.1
chr13	Cufflinks	gene	43767898	43768496	1000	-	.	ID=gene17569-AS3;Name=LOC100514491-AS3
chr13	Cufflinks	transcript	43767898	43768496	1000	-	.	ID=ASrna8561;gene=Name=LOC100514491-AS3;transcript_id=XM_003132269.3-AS3.1
chr13	Cufflinks	exon	43767898	43768496	1000	-	.	ID=ASrna8561;exon_number=1;gene=LOC100514491-AS3;transcript_id=XM_003132269.3-AS3.1
chr13	Cufflinks	gene	43770091	43770634	1000	-	.	ID=gene17569-AS4;Name=LOC100514491-AS4
chr13	Cufflinks	transcript	43770091	43770634	1000	-	.	ID=ASrna8562;gene=Name=LOC100514491-AS4;transcript_id=XM_003132269.3-AS4.1
chr13	Cufflinks	exon	43770091	43770634	1000	-	.	ID=ASrna8562;exon_number=1;gene=LOC100514491-AS4;transcript_id=XM_003132269.3-AS4.1
chr13	Cufflinks	gene	57980823	57980949	1000	+	.	ID=gene17627-AS1;Name=FOXP1-AS1
chr13	Cufflinks	transcript	57980823	57980949	1000	+	.	ID=ASrna8592;gene=Name=FOXP1-AS1;transcript_id=XM_003132320.3-AS1.1
chr13	Cufflinks	exon	57980823	57980949	1000	+	.	ID=ASrna8592;exon_number=1;gene=FOXP1-AS1;transcript_id=XM_003132320.3-AS1.1
chr13	Cufflinks	gene	73153783	73155580	518	-	.	ID=gene17681-AS1;Name=ARPC4-AS1
chr13	Cufflinks	transcript	73153783	73155580	518	-	.	ID=ASrna8714;gene=Name=ARPC4-AS1;transcript_id=NM_001206535.1-AS1.1
chr13	Cufflinks	exon	73153783	73155580	518	-	.	ID=ASrna8714;exon_number=1;gene=ARPC4-AS1;transcript_id=NM_001206535.1-AS1.1
chr13	Cufflinks	gene	73663975	73664211	990	+	.	ID=gene17700-AS1;Name=LOC100736596-AS1
chr13	Cufflinks	transcript	73663975	73664211	990	+	.	ID=ASrna8735;gene=Name=LOC100736596-AS1;transcript_id=XM_003483219.1-AS1.1
chr13	Cufflinks	exon	73663975	73664211	990	+	.	ID=ASrna8735;exon_number=1;gene=LOC100736596-AS1;transcript_id=XM_003483219.1-AS1.1
chr13	Cufflinks	gene	73663975	73669726	1000	+	.	ID=gene17700-AS1;Name=LOC100736596-AS1
chr13	Cufflinks	transcript	73663975	73669726	1000	+	.	ID=ASrna8736;gene=Name=LOC100736596-AS1;transcript_id=XM_003483219.1-AS1.2
chr13	Cufflinks	exon	73663975	73664167	1000	+	.	ID=ASrna8736;exon_number=1;gene=LOC100736596-AS1;transcript_id=XM_003483219.1-AS1.2
chr13	Cufflinks	exon	73669651	73669726	1000	+	.	ID=ASrna8736;exon_number=2;gene=LOC100736596-AS1;transcript_id=XM_003483219.1-AS1.2
chr13	Cufflinks	gene	76842091	76844984	1000	+	.	ID=gene17732-AS1;Name=NR2C2-AS1
chr13	Cufflinks	transcript	76842091	76844984	1000	+	.	ID=ASrna8835;gene=Name=NR2C2-AS1;transcript_id=XM_003483224.1-AS1.1
chr13	Cufflinks	exon	76842091	76844984	1000	+	.	ID=ASrna8835;exon_number=1;gene=NR2C2-AS1;transcript_id=XM_003483224.1-AS1.1
chr13	Cufflinks	gene	80736015	80738570	1000	-	.	ID=gene17778-AS1;Name=LOC100624760-AS1
chr13	Cufflinks	transcript	80736015	80738570	1000	-	.	ID=ASrna8862;gene=Name=LOC100624760-AS1;transcript_id=XM_003358553.2-AS1.1
chr13	Cufflinks	exon	80736015	80738570	1000	-	.	ID=ASrna8862;exon_number=1;gene=LOC100624760-AS1;transcript_id=XM_003358553.2-AS1.1
chr13	Cufflinks	gene	80561520	80562393	1000	+	.	ID=gene17776-AS1;Name=PLXNA1-AS1
chr13	Cufflinks	transcript	80561520	80562393	1000	+	.	ID=ASrna8870;gene=Name=PLXNA1-AS1;transcript_id=XM_003358552.2-AS1.1
chr13	Cufflinks	exon	80561520	80562393	1000	+	.	ID=ASrna8870;exon_number=1;gene=PLXNA1-AS1;transcript_id=XM_003358552.2-AS1.1
chr13	Cufflinks	gene	80577926	80578534	1000	+	.	ID=gene17776-AS2;Name=PLXNA1-AS2
chr13	Cufflinks	transcript	80577926	80578534	1000	+	.	ID=ASrna8871;gene=Name=PLXNA1-AS2;transcript_id=XM_003358552.2-AS2.1
chr13	Cufflinks	exon	80577926	80578534	1000	+	.	ID=ASrna8871;exon_number=1;gene=PLXNA1-AS2;transcript_id=XM_003358552.2-AS2.1
chr13	Cufflinks	gene	79368411	79368741	1000	+	.	ID=gene17760-AS1;Name=LOC100516759-AS1
chr13	Cufflinks	transcript	79368411	79368741	1000	+	.	ID=ASrna8887;gene=Name=LOC100516759-AS1;transcript_id=XM_003132405.3-AS1.1
chr13	Cufflinks	exon	79368411	79368741	1000	+	.	ID=ASrna8887;exon_number=1;gene=LOC100516759-AS1;transcript_id=XM_003132405.3-AS1.1
chr13	Cufflinks	gene	82216285	82216347	1000	-	.	ID=gene17795-AS1;Name=TOPBP1-AS1
chr13	Cufflinks	transcript	82216285	82216347	1000	-	.	ID=ASrna8910;gene=Name=TOPBP1-AS1;transcript_id=XM_003358556.2-AS1.1
chr13	Cufflinks	exon	82216285	82216347	1000	-	.	ID=ASrna8910;exon_number=1;gene=TOPBP1-AS1;transcript_id=XM_003358556.2-AS1.1
chr13	Cufflinks	gene	81417213	81424379	1000	-	.	ID=gene17788-AS1;Name=LOC100521223-AS1
chr13	Cufflinks	transcript	81417213	81424379	1000	-	.	ID=ASrna8928;gene=Name=LOC100521223-AS1;transcript_id=XM_003132421.3-AS1.1
chr13	Cufflinks	exon	81417213	81417416	1000	-	.	ID=ASrna8928;exon_number=1;gene=LOC100521223-AS1;transcript_id=XM_003132421.3-AS1.1
chr13	Cufflinks	exon	81420907	81420948	1000	-	.	ID=ASrna8928;exon_number=2;gene=LOC100521223-AS1;transcript_id=XM_003132421.3-AS1.1
chr13	Cufflinks	exon	81422883	81422985	1000	-	.	ID=ASrna8928;exon_number=3;gene=LOC100521223-AS1;transcript_id=XM_003132421.3-AS1.1
chr13	Cufflinks	exon	81424354	81424379	1000	-	.	ID=ASrna8928;exon_number=4;gene=LOC100521223-AS1;transcript_id=XM_003132421.3-AS1.1
chr13	Cufflinks	gene	81420949	81421257	1000	-	.	ID=gene17788-AS2;Name=LOC100521223-AS2
chr13	Cufflinks	transcript	81420949	81421257	1000	-	.	ID=ASrna8929;gene=Name=LOC100521223-AS2;transcript_id=XM_003132421.3-AS2.1
chr13	Cufflinks	exon	81420949	81421257	1000	-	.	ID=ASrna8929;exon_number=1;gene=LOC100521223-AS2;transcript_id=XM_003132421.3-AS2.1
chr13	Cufflinks	gene	81422621	81422879	1000	-	.	ID=gene17788-AS3;Name=LOC100521223-AS3
chr13	Cufflinks	transcript	81422621	81422879	1000	-	.	ID=ASrna8930;gene=Name=LOC100521223-AS3;transcript_id=XM_003132421.3-AS3.1
chr13	Cufflinks	exon	81422621	81422879	1000	-	.	ID=ASrna8930;exon_number=1;gene=LOC100521223-AS3;transcript_id=XM_003132421.3-AS3.1
chr13	Cufflinks	gene	81424926	81437313	157	-	.	ID=gene17788-AS4;Name=LOC100521223-AS4
chr13	Cufflinks	transcript	81424926	81437313	157	-	.	ID=ASrna8931;gene=Name=LOC100521223-AS4;transcript_id=XM_003132421.3-AS4.1
chr13	Cufflinks	exon	81424926	81425070	157	-	.	ID=ASrna8931;exon_number=1;gene=LOC100521223-AS4;transcript_id=XM_003132421.3-AS4.1
chr13	Cufflinks	exon	81425595	81425709	157	-	.	ID=ASrna8931;exon_number=2;gene=LOC100521223-AS4;transcript_id=XM_003132421.3-AS4.1
chr13	Cufflinks	exon	81429158	81429331	157	-	.	ID=ASrna8931;exon_number=3;gene=LOC100521223-AS4;transcript_id=XM_003132421.3-AS4.1
chr13	Cufflinks	exon	81431186	81431260	157	-	.	ID=ASrna8931;exon_number=4;gene=LOC100521223-AS4;transcript_id=XM_003132421.3-AS4.1
chr13	Cufflinks	exon	81435164	81435317	157	-	.	ID=ASrna8931;exon_number=5;gene=LOC100521223-AS4;transcript_id=XM_003132421.3-AS4.1
chr13	Cufflinks	exon	81437153	81437313	157	-	.	ID=ASrna8931;exon_number=6;gene=LOC100521223-AS4;transcript_id=XM_003132421.3-AS4.1
chr13	Cufflinks	gene	81424926	81437313	1000	-	.	ID=gene17788-AS4;Name=LOC100521223-AS4
chr13	Cufflinks	transcript	81424926	81437313	1000	-	.	ID=ASrna8932;gene=Name=LOC100521223-AS4;transcript_id=XM_003132421.3-AS4.2
chr13	Cufflinks	exon	81424926	81425070	1000	-	.	ID=ASrna8932;exon_number=1;gene=LOC100521223-AS4;transcript_id=XM_003132421.3-AS4.2
chr13	Cufflinks	exon	81425595	81425709	1000	-	.	ID=ASrna8932;exon_number=2;gene=LOC100521223-AS4;transcript_id=XM_003132421.3-AS4.2
chr13	Cufflinks	exon	81426923	81427026	1000	-	.	ID=ASrna8932;exon_number=3;gene=LOC100521223-AS4;transcript_id=XM_003132421.3-AS4.2
chr13	Cufflinks	exon	81429158	81429331	1000	-	.	ID=ASrna8932;exon_number=4;gene=LOC100521223-AS4;transcript_id=XM_003132421.3-AS4.2
chr13	Cufflinks	exon	81431186	81431260	1000	-	.	ID=ASrna8932;exon_number=5;gene=LOC100521223-AS4;transcript_id=XM_003132421.3-AS4.2
chr13	Cufflinks	exon	81435164	81435317	1000	-	.	ID=ASrna8932;exon_number=6;gene=LOC100521223-AS4;transcript_id=XM_003132421.3-AS4.2
chr13	Cufflinks	exon	81437153	81437313	1000	-	.	ID=ASrna8932;exon_number=7;gene=LOC100521223-AS4;transcript_id=XM_003132421.3-AS4.2
chr13	Cufflinks	gene	81436618	81436977	1000	-	.	ID=gene17788-AS5;Name=LOC100521223-AS5
chr13	Cufflinks	transcript	81436618	81436977	1000	-	.	ID=ASrna8933;gene=Name=LOC100521223-AS5;transcript_id=XM_003132421.3-AS5.1
chr13	Cufflinks	exon	81436618	81436977	1000	-	.	ID=ASrna8933;exon_number=1;gene=LOC100521223-AS5;transcript_id=XM_003132421.3-AS5.1
chr13	Cufflinks	gene	81439043	81445617	1000	-	.	ID=gene17788-AS5;Name=LOC100521223-AS5
chr13	Cufflinks	transcript	81439043	81445617	1000	-	.	ID=ASrna8933;gene=Name=LOC100521223-AS5;transcript_id=XM_003132421.3-AS5.1
chr13	Cufflinks	exon	81439043	81439148	1000	-	.	ID=ASrna8933;exon_number=1;gene=LOC100521223-AS5;transcript_id=XM_003132421.3-AS5.1
chr13	Cufflinks	exon	81440193	81440345	1000	-	.	ID=ASrna8933;exon_number=2;gene=LOC100521223-AS5;transcript_id=XM_003132421.3-AS5.1
chr13	Cufflinks	exon	81442395	81442545	1000	-	.	ID=ASrna8933;exon_number=3;gene=LOC100521223-AS5;transcript_id=XM_003132421.3-AS5.1
chr13	Cufflinks	exon	81443186	81443311	1000	-	.	ID=ASrna8933;exon_number=4;gene=LOC100521223-AS5;transcript_id=XM_003132421.3-AS5.1
chr13	Cufflinks	exon	81445194	81445617	1000	-	.	ID=ASrna8933;exon_number=5;gene=LOC100521223-AS5;transcript_id=XM_003132421.3-AS5.1
chr13	Cufflinks	gene	81439251	81445617	553	-	.	ID=gene17788-AS5;Name=LOC100521223-AS5
chr13	Cufflinks	transcript	81439251	81445617	553	-	.	ID=ASrna8933;gene=Name=LOC100521223-AS5;transcript_id=XM_003132421.3-AS5.1
chr13	Cufflinks	exon	81439251	81439535	553	-	.	ID=ASrna8933;exon_number=1;gene=LOC100521223-AS5;transcript_id=XM_003132421.3-AS5.1
chr13	Cufflinks	exon	81440193	81440345	553	-	.	ID=ASrna8933;exon_number=2;gene=LOC100521223-AS5;transcript_id=XM_003132421.3-AS5.1
chr13	Cufflinks	exon	81442395	81442545	553	-	.	ID=ASrna8933;exon_number=3;gene=LOC100521223-AS5;transcript_id=XM_003132421.3-AS5.1
chr13	Cufflinks	exon	81443186	81443311	553	-	.	ID=ASrna8933;exon_number=4;gene=LOC100521223-AS5;transcript_id=XM_003132421.3-AS5.1
chr13	Cufflinks	exon	81445194	81445617	553	-	.	ID=ASrna8933;exon_number=5;gene=LOC100521223-AS5;transcript_id=XM_003132421.3-AS5.1
chr13	Cufflinks	gene	81439906	81440189	1000	-	.	ID=gene17788-AS5;Name=LOC100521223-AS5
chr13	Cufflinks	transcript	81439906	81440189	1000	-	.	ID=ASrna8933;gene=Name=LOC100521223-AS5;transcript_id=XM_003132421.3-AS5.1
chr13	Cufflinks	exon	81439906	81440189	1000	-	.	ID=ASrna8933;exon_number=1;gene=LOC100521223-AS5;transcript_id=XM_003132421.3-AS5.1
chr13	Cufflinks	gene	86473532	86474014	1000	+	.	ID=gene17829-AS1;Name=LOC100622243-AS1
chr13	Cufflinks	transcript	86473532	86474014	1000	+	.	ID=ASrna8963;gene=Name=LOC100622243-AS1;transcript_id=XM_003358580.2-AS1.1
chr13	Cufflinks	exon	86473532	86473811	1000	+	.	ID=ASrna8963;exon_number=1;gene=LOC100622243-AS1;transcript_id=XM_003358580.2-AS1.1
chr13	Cufflinks	exon	86473915	86474014	1000	+	.	ID=ASrna8963;exon_number=2;gene=LOC100622243-AS1;transcript_id=XM_003358580.2-AS1.1
chr13	Cufflinks	gene	85365358	85365720	1000	+	.	ID=gene17822-AS1;Name=TMEM22-AS1
chr13	Cufflinks	transcript	85365358	85365720	1000	+	.	ID=ASrna8965;gene=Name=TMEM22-AS1;transcript_id=XM_003358564.1-AS1.1
chr13	Cufflinks	exon	85365358	85365720	1000	+	.	ID=ASrna8965;exon_number=1;gene=TMEM22-AS1;transcript_id=XM_003358564.1-AS1.1
chr13	Cufflinks	gene	84433029	84500240	1000	-	.	ID=gene17815-AS1;Name=LOC100738039-AS1
chr13	Cufflinks	transcript	84433029	84500240	1000	-	.	ID=ASrna8969;gene=Name=LOC100738039-AS1;transcript_id=XM_003483246.1-AS1.1
chr13	Cufflinks	exon	84433029	84433131	1000	-	.	ID=ASrna8969;exon_number=1;gene=LOC100738039-AS1;transcript_id=XM_003483246.1-AS1.1
chr13	Cufflinks	exon	84500134	84500240	1000	-	.	ID=ASrna8969;exon_number=2;gene=LOC100738039-AS1;transcript_id=XM_003483246.1-AS1.1
chr13	Cufflinks	gene	97397896	97398256	1000	-	.	ID=gene17895-AS1;Name=HPS3-AS1
chr13	Cufflinks	transcript	97397896	97398256	1000	-	.	ID=ASrna9059;gene=Name=HPS3-AS1;transcript_id=NM_001098588.1-AS1.1
chr13	Cufflinks	exon	97397896	97398256	1000	-	.	ID=ASrna9059;exon_number=1;gene=HPS3-AS1;transcript_id=NM_001098588.1-AS1.1
chr13	Cufflinks	gene	97398519	97399011	1000	-	.	ID=gene17895-AS2;Name=HPS3-AS2
chr13	Cufflinks	transcript	97398519	97399011	1000	-	.	ID=ASrna9060;gene=Name=HPS3-AS2;transcript_id=NM_001098588.1-AS2.1
chr13	Cufflinks	exon	97398519	97399011	1000	-	.	ID=ASrna9060;exon_number=1;gene=HPS3-AS2;transcript_id=NM_001098588.1-AS2.1
chr13	Cufflinks	gene	97399065	97399559	1000	-	.	ID=gene17895-AS3;Name=HPS3-AS3
chr13	Cufflinks	transcript	97399065	97399559	1000	-	.	ID=ASrna9061;gene=Name=HPS3-AS3;transcript_id=NM_001098588.1-AS3.1
chr13	Cufflinks	exon	97399065	97399559	1000	-	.	ID=ASrna9061;exon_number=1;gene=HPS3-AS3;transcript_id=NM_001098588.1-AS3.1
chr13	Cufflinks	gene	87888655	87888948	1000	-	.	ID=gene17846-AS1;Name=LOC100158122-AS1
chr13	Cufflinks	transcript	87888655	87888948	1000	-	.	ID=ASrna9074;gene=Name=LOC100158122-AS1;transcript_id=XM_001926080.3-AS1.1
chr13	Cufflinks	exon	87888655	87888948	1000	-	.	ID=ASrna9074;exon_number=1;gene=LOC100158122-AS1;transcript_id=XM_001926080.3-AS1.1
chr13	Cufflinks	gene	87889266	87889414	1000	-	.	ID=gene17846-AS2;Name=LOC100158122-AS2
chr13	Cufflinks	transcript	87889266	87889414	1000	-	.	ID=ASrna9075;gene=Name=LOC100158122-AS2;transcript_id=XM_001926080.3-AS2.1
chr13	Cufflinks	exon	87889266	87889414	1000	-	.	ID=ASrna9075;exon_number=1;gene=LOC100158122-AS2;transcript_id=XM_001926080.3-AS2.1
chr13	Cufflinks	gene	102337980	102338827	1000	-	.	ID=gene17932-AS1;Name=ARHGEF26-AS1
chr13	Cufflinks	transcript	102337980	102338827	1000	-	.	ID=ASrna9249;gene=Name=ARHGEF26-AS1;transcript_id=XM_003358631.2-AS1.1
chr13	Cufflinks	exon	102337980	102338069	1000	-	.	ID=ASrna9249;exon_number=1;gene=ARHGEF26-AS1;transcript_id=XM_003358631.2-AS1.1
chr13	Cufflinks	exon	102338729	102338827	1000	-	.	ID=ASrna9249;exon_number=2;gene=ARHGEF26-AS1;transcript_id=XM_003358631.2-AS1.1
chr13	Cufflinks	gene	102339107	102340304	1000	-	.	ID=gene17932-AS2;Name=ARHGEF26-AS2
chr13	Cufflinks	transcript	102339107	102340304	1000	-	.	ID=ASrna9250;gene=Name=ARHGEF26-AS2;transcript_id=XM_003358631.2-AS2.1
chr13	Cufflinks	exon	102339107	102339237	1000	-	.	ID=ASrna9250;exon_number=1;gene=ARHGEF26-AS2;transcript_id=XM_003358631.2-AS2.1
chr13	Cufflinks	exon	102340278	102340304	1000	-	.	ID=ASrna9250;exon_number=2;gene=ARHGEF26-AS2;transcript_id=XM_003358631.2-AS2.1
chr13	Cufflinks	gene	102339107	102348466	180	-	.	ID=gene17932-AS2;Name=ARHGEF26-AS2
chr13	Cufflinks	transcript	102339107	102348466	180	-	.	ID=ASrna9251;gene=Name=ARHGEF26-AS2;transcript_id=XM_003358631.2-AS2.2
chr13	Cufflinks	exon	102339107	102339237	180	-	.	ID=ASrna9251;exon_number=1;gene=ARHGEF26-AS2;transcript_id=XM_003358631.2-AS2.2
chr13	Cufflinks	exon	102343369	102343450	180	-	.	ID=ASrna9251;exon_number=2;gene=ARHGEF26-AS2;transcript_id=XM_003358631.2-AS2.2
chr13	Cufflinks	exon	102344882	102345048	180	-	.	ID=ASrna9251;exon_number=3;gene=ARHGEF26-AS2;transcript_id=XM_003358631.2-AS2.2
chr13	Cufflinks	exon	102345189	102345263	180	-	.	ID=ASrna9251;exon_number=4;gene=ARHGEF26-AS2;transcript_id=XM_003358631.2-AS2.2
chr13	Cufflinks	exon	102346239	102346318	180	-	.	ID=ASrna9251;exon_number=5;gene=ARHGEF26-AS2;transcript_id=XM_003358631.2-AS2.2
chr13	Cufflinks	exon	102348289	102348466	180	-	.	ID=ASrna9251;exon_number=6;gene=ARHGEF26-AS2;transcript_id=XM_003358631.2-AS2.2
chr13	Cufflinks	gene	102351544	102351779	1000	-	.	ID=gene17932-AS3;Name=ARHGEF26-AS3
chr13	Cufflinks	transcript	102351544	102351779	1000	-	.	ID=ASrna9252;gene=Name=ARHGEF26-AS3;transcript_id=XM_003358631.2-AS3.1
chr13	Cufflinks	exon	102351544	102351779	1000	-	.	ID=ASrna9252;exon_number=1;gene=ARHGEF26-AS3;transcript_id=XM_003358631.2-AS3.1
chr13	Cufflinks	gene	102352528	102352628	1000	-	.	ID=gene17932-AS4;Name=ARHGEF26-AS4
chr13	Cufflinks	transcript	102352528	102352628	1000	-	.	ID=ASrna9253;gene=Name=ARHGEF26-AS4;transcript_id=XM_003358631.2-AS4.1
chr13	Cufflinks	exon	102352528	102352628	1000	-	.	ID=ASrna9253;exon_number=1;gene=ARHGEF26-AS4;transcript_id=XM_003358631.2-AS4.1
chr13	Cufflinks	gene	104406648	104406895	1000	-	.	ID=gene17948-AS1;Name=KCNAB1-AS1
chr13	Cufflinks	transcript	104406648	104406895	1000	-	.	ID=ASrna9272;gene=Name=KCNAB1-AS1;transcript_id=NM_001105294.1-AS1.1
chr13	Cufflinks	exon	104406648	104406895	1000	-	.	ID=ASrna9272;exon_number=1;gene=KCNAB1-AS1;transcript_id=NM_001105294.1-AS1.1
chr13	Cufflinks	gene	104407691	104408010	1000	-	.	ID=gene17948-AS2;Name=KCNAB1-AS2
chr13	Cufflinks	transcript	104407691	104408010	1000	-	.	ID=ASrna9273;gene=Name=KCNAB1-AS2;transcript_id=NM_001105294.1-AS2.1
chr13	Cufflinks	exon	104407691	104408010	1000	-	.	ID=ASrna9273;exon_number=1;gene=KCNAB1-AS2;transcript_id=NM_001105294.1-AS2.1
chr13	Cufflinks	gene	104472172	104472906	1000	-	.	ID=gene17948-AS3;Name=KCNAB1-AS3
chr13	Cufflinks	transcript	104472172	104472906	1000	-	.	ID=ASrna9274;gene=Name=KCNAB1-AS3;transcript_id=NM_001105294.1-AS3.1
chr13	Cufflinks	exon	104472172	104472906	1000	-	.	ID=ASrna9274;exon_number=1;gene=KCNAB1-AS3;transcript_id=NM_001105294.1-AS3.1
chr13	Cufflinks	gene	104400910	104406446	1000	-	.	ID=gene17948-AS4;Name=KCNAB1-AS4
chr13	Cufflinks	transcript	104400910	104406446	1000	-	.	ID=ASrna9275;gene=Name=KCNAB1-AS4;transcript_id=NM_001105294.1-AS4.1
chr13	Cufflinks	exon	104400910	104401398	1000	-	.	ID=ASrna9275;exon_number=1;gene=KCNAB1-AS4;transcript_id=NM_001105294.1-AS4.1
chr13	Cufflinks	exon	104406235	104406446	1000	-	.	ID=ASrna9275;exon_number=2;gene=KCNAB1-AS4;transcript_id=NM_001105294.1-AS4.1
chr13	Cufflinks	gene	104400910	104420452	225	-	.	ID=gene17948-AS4;Name=KCNAB1-AS4
chr13	Cufflinks	transcript	104400910	104420452	225	-	.	ID=ASrna9276;gene=Name=KCNAB1-AS4;transcript_id=NM_001105294.1-AS4.2
chr13	Cufflinks	exon	104400910	104401398	225	-	.	ID=ASrna9276;exon_number=1;gene=KCNAB1-AS4;transcript_id=NM_001105294.1-AS4.2
chr13	Cufflinks	exon	104406235	104406302	225	-	.	ID=ASrna9276;exon_number=2;gene=KCNAB1-AS4;transcript_id=NM_001105294.1-AS4.2
chr13	Cufflinks	exon	104419504	104420452	225	-	.	ID=ASrna9276;exon_number=3;gene=KCNAB1-AS4;transcript_id=NM_001105294.1-AS4.2
chr13	Cufflinks	gene	104419305	104420452	268	-	.	ID=gene17948-AS4;Name=KCNAB1-AS4
chr13	Cufflinks	transcript	104419305	104420452	268	-	.	ID=ASrna9277;gene=Name=KCNAB1-AS4;transcript_id=NM_001105294.1-AS4.3
chr13	Cufflinks	exon	104419305	104420452	268	-	.	ID=ASrna9277;exon_number=1;gene=KCNAB1-AS4;transcript_id=NM_001105294.1-AS4.3
chr13	Cufflinks	gene	104401416	104401795	1000	-	.	ID=gene17948-AS5;Name=KCNAB1-AS5
chr13	Cufflinks	transcript	104401416	104401795	1000	-	.	ID=ASrna9278;gene=Name=KCNAB1-AS5;transcript_id=NM_001105294.1-AS5.1
chr13	Cufflinks	exon	104401416	104401795	1000	-	.	ID=ASrna9278;exon_number=1;gene=KCNAB1-AS5;transcript_id=NM_001105294.1-AS5.1
chr13	Cufflinks	gene	104401871	104402095	1000	-	.	ID=gene17948-AS6;Name=KCNAB1-AS6
chr13	Cufflinks	transcript	104401871	104402095	1000	-	.	ID=ASrna9279;gene=Name=KCNAB1-AS6;transcript_id=NM_001105294.1-AS6.1
chr13	Cufflinks	exon	104401871	104402095	1000	-	.	ID=ASrna9279;exon_number=1;gene=KCNAB1-AS6;transcript_id=NM_001105294.1-AS6.1
chr13	Cufflinks	gene	104402444	104404328	1000	-	.	ID=gene17948-AS7;Name=KCNAB1-AS7
chr13	Cufflinks	transcript	104402444	104404328	1000	-	.	ID=ASrna9280;gene=Name=KCNAB1-AS7;transcript_id=NM_001105294.1-AS7.1
chr13	Cufflinks	exon	104402444	104404328	1000	-	.	ID=ASrna9280;exon_number=1;gene=KCNAB1-AS7;transcript_id=NM_001105294.1-AS7.1
chr13	Cufflinks	gene	104404329	104405376	1000	-	.	ID=gene17948-AS8;Name=KCNAB1-AS8
chr13	Cufflinks	transcript	104404329	104405376	1000	-	.	ID=ASrna9281;gene=Name=KCNAB1-AS8;transcript_id=NM_001105294.1-AS8.1
chr13	Cufflinks	exon	104404329	104405376	1000	-	.	ID=ASrna9281;exon_number=1;gene=KCNAB1-AS8;transcript_id=NM_001105294.1-AS8.1
chr13	Cufflinks	gene	104405920	104406195	1000	-	.	ID=gene17948-AS9;Name=KCNAB1-AS9
chr13	Cufflinks	transcript	104405920	104406195	1000	-	.	ID=ASrna9282;gene=Name=KCNAB1-AS9;transcript_id=NM_001105294.1-AS9.1
chr13	Cufflinks	exon	104405920	104406195	1000	-	.	ID=ASrna9282;exon_number=1;gene=KCNAB1-AS9;transcript_id=NM_001105294.1-AS9.1
chr13	Cufflinks	gene	104408350	104408863	1000	-	.	ID=gene17948-AS10;Name=KCNAB1-AS10
chr13	Cufflinks	transcript	104408350	104408863	1000	-	.	ID=ASrna9283;gene=Name=KCNAB1-AS10;transcript_id=NM_001105294.1-AS10.1
chr13	Cufflinks	exon	104408350	104408863	1000	-	.	ID=ASrna9283;exon_number=1;gene=KCNAB1-AS10;transcript_id=NM_001105294.1-AS10.1
chr13	Cufflinks	gene	104409449	104409847	1000	-	.	ID=gene17948-AS11;Name=KCNAB1-AS11
chr13	Cufflinks	transcript	104409449	104409847	1000	-	.	ID=ASrna9284;gene=Name=KCNAB1-AS11;transcript_id=NM_001105294.1-AS11.1
chr13	Cufflinks	exon	104409449	104409847	1000	-	.	ID=ASrna9284;exon_number=1;gene=KCNAB1-AS11;transcript_id=NM_001105294.1-AS11.1
chr13	Cufflinks	gene	104409996	104410800	1000	-	.	ID=gene17948-AS12;Name=KCNAB1-AS12
chr13	Cufflinks	transcript	104409996	104410800	1000	-	.	ID=ASrna9285;gene=Name=KCNAB1-AS12;transcript_id=NM_001105294.1-AS12.1
chr13	Cufflinks	exon	104409996	104410800	1000	-	.	ID=ASrna9285;exon_number=1;gene=KCNAB1-AS12;transcript_id=NM_001105294.1-AS12.1
chr13	Cufflinks	gene	104411579	104412809	1000	-	.	ID=gene17948-AS13;Name=KCNAB1-AS13
chr13	Cufflinks	transcript	104411579	104412809	1000	-	.	ID=ASrna9286;gene=Name=KCNAB1-AS13;transcript_id=NM_001105294.1-AS13.1
chr13	Cufflinks	exon	104411579	104412809	1000	-	.	ID=ASrna9286;exon_number=1;gene=KCNAB1-AS13;transcript_id=NM_001105294.1-AS13.1
chr13	Cufflinks	gene	104412915	104413168	1000	-	.	ID=gene17948-AS14;Name=KCNAB1-AS14
chr13	Cufflinks	transcript	104412915	104413168	1000	-	.	ID=ASrna9287;gene=Name=KCNAB1-AS14;transcript_id=NM_001105294.1-AS14.1
chr13	Cufflinks	exon	104412915	104413168	1000	-	.	ID=ASrna9287;exon_number=1;gene=KCNAB1-AS14;transcript_id=NM_001105294.1-AS14.1
chr13	Cufflinks	gene	104414526	104415018	1000	-	.	ID=gene17948-AS15;Name=KCNAB1-AS15
chr13	Cufflinks	transcript	104414526	104415018	1000	-	.	ID=ASrna9288;gene=Name=KCNAB1-AS15;transcript_id=NM_001105294.1-AS15.1
chr13	Cufflinks	exon	104414526	104415018	1000	-	.	ID=ASrna9288;exon_number=1;gene=KCNAB1-AS15;transcript_id=NM_001105294.1-AS15.1
chr13	Cufflinks	gene	104415081	104415476	1000	-	.	ID=gene17948-AS16;Name=KCNAB1-AS16
chr13	Cufflinks	transcript	104415081	104415476	1000	-	.	ID=ASrna9289;gene=Name=KCNAB1-AS16;transcript_id=NM_001105294.1-AS16.1
chr13	Cufflinks	exon	104415081	104415476	1000	-	.	ID=ASrna9289;exon_number=1;gene=KCNAB1-AS16;transcript_id=NM_001105294.1-AS16.1
chr13	Cufflinks	gene	104415604	104416045	1000	-	.	ID=gene17948-AS17;Name=KCNAB1-AS17
chr13	Cufflinks	transcript	104415604	104416045	1000	-	.	ID=ASrna9290;gene=Name=KCNAB1-AS17;transcript_id=NM_001105294.1-AS17.1
chr13	Cufflinks	exon	104415604	104416045	1000	-	.	ID=ASrna9290;exon_number=1;gene=KCNAB1-AS17;transcript_id=NM_001105294.1-AS17.1
chr13	Cufflinks	gene	104417266	104418235	1000	-	.	ID=gene17948-AS18;Name=KCNAB1-AS18
chr13	Cufflinks	transcript	104417266	104418235	1000	-	.	ID=ASrna9291;gene=Name=KCNAB1-AS18;transcript_id=NM_001105294.1-AS18.1
chr13	Cufflinks	exon	104417266	104418235	1000	-	.	ID=ASrna9291;exon_number=1;gene=KCNAB1-AS18;transcript_id=NM_001105294.1-AS18.1
chr13	Cufflinks	gene	104418327	104418787	1000	-	.	ID=gene17948-AS19;Name=KCNAB1-AS19
chr13	Cufflinks	transcript	104418327	104418787	1000	-	.	ID=ASrna9292;gene=Name=KCNAB1-AS19;transcript_id=NM_001105294.1-AS19.1
chr13	Cufflinks	exon	104418327	104418787	1000	-	.	ID=ASrna9292;exon_number=1;gene=KCNAB1-AS19;transcript_id=NM_001105294.1-AS19.1
chr13	Cufflinks	gene	104418856	104418988	1000	-	.	ID=gene17948-AS20;Name=KCNAB1-AS20
chr13	Cufflinks	transcript	104418856	104418988	1000	-	.	ID=ASrna9293;gene=Name=KCNAB1-AS20;transcript_id=NM_001105294.1-AS20.1
chr13	Cufflinks	exon	104418856	104418988	1000	-	.	ID=ASrna9293;exon_number=1;gene=KCNAB1-AS20;transcript_id=NM_001105294.1-AS20.1
chr13	Cufflinks	gene	104420565	104422274	1000	-	.	ID=gene17948-AS21;Name=KCNAB1-AS21
chr13	Cufflinks	transcript	104420565	104422274	1000	-	.	ID=ASrna9294;gene=Name=KCNAB1-AS21;transcript_id=NM_001105294.1-AS21.1
chr13	Cufflinks	exon	104420565	104422274	1000	-	.	ID=ASrna9294;exon_number=1;gene=KCNAB1-AS21;transcript_id=NM_001105294.1-AS21.1
chr13	Cufflinks	gene	104473266	104474142	1000	-	.	ID=gene17948-AS22;Name=KCNAB1-AS22
chr13	Cufflinks	transcript	104473266	104474142	1000	-	.	ID=ASrna9295;gene=Name=KCNAB1-AS22;transcript_id=NM_001105294.1-AS22.1
chr13	Cufflinks	exon	104473266	104474142	1000	-	.	ID=ASrna9295;exon_number=1;gene=KCNAB1-AS22;transcript_id=NM_001105294.1-AS22.1
chr13	Cufflinks	gene	104474246	104475039	1000	-	.	ID=gene17948-AS23;Name=KCNAB1-AS23
chr13	Cufflinks	transcript	104474246	104475039	1000	-	.	ID=ASrna9296;gene=Name=KCNAB1-AS23;transcript_id=NM_001105294.1-AS23.1
chr13	Cufflinks	exon	104474246	104475039	1000	-	.	ID=ASrna9296;exon_number=1;gene=KCNAB1-AS23;transcript_id=NM_001105294.1-AS23.1
chr13	Cufflinks	gene	104475578	104477408	1000	-	.	ID=gene17948-AS24;Name=KCNAB1-AS24
chr13	Cufflinks	transcript	104475578	104477408	1000	-	.	ID=ASrna9297;gene=Name=KCNAB1-AS24;transcript_id=NM_001105294.1-AS24.1
chr13	Cufflinks	exon	104475578	104477408	1000	-	.	ID=ASrna9297;exon_number=1;gene=KCNAB1-AS24;transcript_id=NM_001105294.1-AS24.1
chr13	Cufflinks	gene	104477806	104478100	1000	-	.	ID=gene17948-AS25;Name=KCNAB1-AS25
chr13	Cufflinks	transcript	104477806	104478100	1000	-	.	ID=ASrna9298;gene=Name=KCNAB1-AS25;transcript_id=NM_001105294.1-AS25.1
chr13	Cufflinks	exon	104477806	104478100	1000	-	.	ID=ASrna9298;exon_number=1;gene=KCNAB1-AS25;transcript_id=NM_001105294.1-AS25.1
chr13	Cufflinks	gene	117524268	117527026	1000	-	.	ID=gene18017-AS1;Name=LOC100739759-AS1
chr13	Cufflinks	transcript	117524268	117527026	1000	-	.	ID=ASrna9304;gene=Name=LOC100739759-AS1;transcript_id=XM_003483270.1-AS1.1
chr13	Cufflinks	exon	117524268	117527026	1000	-	.	ID=ASrna9304;exon_number=1;gene=LOC100739759-AS1;transcript_id=XM_003483270.1-AS1.1
chr13	Cufflinks	gene	117527127	117527662	1000	-	.	ID=gene18017-AS2;Name=LOC100739759-AS2
chr13	Cufflinks	transcript	117527127	117527662	1000	-	.	ID=ASrna9305;gene=Name=LOC100739759-AS2;transcript_id=XM_003483270.1-AS2.1
chr13	Cufflinks	exon	117527127	117527662	1000	-	.	ID=ASrna9305;exon_number=1;gene=LOC100739759-AS2;transcript_id=XM_003483270.1-AS2.1
chr13	Cufflinks	gene	117527856	117533568	1000	-	.	ID=gene18017-AS3;Name=LOC100739759-AS3
chr13	Cufflinks	transcript	117527856	117533568	1000	-	.	ID=ASrna9306;gene=Name=LOC100739759-AS3;transcript_id=XM_003483270.1-AS3.1
chr13	Cufflinks	exon	117527856	117533568	1000	-	.	ID=ASrna9306;exon_number=1;gene=LOC100739759-AS3;transcript_id=XM_003483270.1-AS3.1
chr13	Cufflinks	gene	105129795	105129958	1000	+	.	ID=gene17954-AS1;Name=CCNL1-AS1
chr13	Cufflinks	transcript	105129795	105129958	1000	+	.	ID=ASrna9313;gene=Name=CCNL1-AS1;transcript_id=XM_003358629.1-AS1.1
chr13	Cufflinks	exon	105129795	105129958	1000	+	.	ID=ASrna9313;exon_number=1;gene=CCNL1-AS1;transcript_id=XM_003358629.1-AS1.1
chr13	Cufflinks	gene	105132876	105133362	1000	+	.	ID=gene17954-AS2;Name=CCNL1-AS2
chr13	Cufflinks	transcript	105132876	105133362	1000	+	.	ID=ASrna9314;gene=Name=CCNL1-AS2;transcript_id=XM_003358629.1-AS2.1
chr13	Cufflinks	exon	105132876	105133362	1000	+	.	ID=ASrna9314;exon_number=1;gene=CCNL1-AS2;transcript_id=XM_003358629.1-AS2.1
chr13	Cufflinks	gene	105136029	105136983	1000	+	.	ID=gene17954-AS2;Name=CCNL1-AS2
chr13	Cufflinks	transcript	105136029	105136983	1000	+	.	ID=ASrna9316;gene=Name=CCNL1-AS2;transcript_id=XM_003358629.1-AS2.2
chr13	Cufflinks	exon	105136029	105136983	1000	+	.	ID=ASrna9316;exon_number=1;gene=CCNL1-AS2;transcript_id=XM_003358629.1-AS2.2
chr13	Cufflinks	gene	105137179	105138868	1000	+	.	ID=gene17954-AS2;Name=CCNL1-AS2
chr13	Cufflinks	transcript	105137179	105138868	1000	+	.	ID=ASrna9317;gene=Name=CCNL1-AS2;transcript_id=XM_003358629.1-AS2.3
chr13	Cufflinks	exon	105137179	105137203	1000	+	.	ID=ASrna9317;exon_number=1;gene=CCNL1-AS2;transcript_id=XM_003358629.1-AS2.3
chr13	Cufflinks	exon	105137635	105138868	1000	+	.	ID=ASrna9317;exon_number=2;gene=CCNL1-AS2;transcript_id=XM_003358629.1-AS2.3
chr13	Cufflinks	gene	105140394	105144692	1000	+	.	ID=gene17954-AS3;Name=CCNL1-AS3
chr13	Cufflinks	transcript	105140394	105144692	1000	+	.	ID=ASrna9318;gene=Name=CCNL1-AS3;transcript_id=XM_003358629.1-AS3.1
chr13	Cufflinks	exon	105140394	105144692	1000	+	.	ID=ASrna9318;exon_number=1;gene=CCNL1-AS3;transcript_id=XM_003358629.1-AS3.1
chr13	Cufflinks	gene	126712712	126713105	1000	-	.	ID=gene18061-AS1;Name=ACTL6A-AS1
chr13	Cufflinks	transcript	126712712	126713105	1000	-	.	ID=ASrna9392;gene=Name=ACTL6A-AS1;transcript_id=XM_003358690.1-AS1.1
chr13	Cufflinks	exon	126712712	126713105	1000	-	.	ID=ASrna9392;exon_number=1;gene=ACTL6A-AS1;transcript_id=XM_003358690.1-AS1.1
chr13	Cufflinks	gene	126720015	126720347	1000	-	.	ID=gene18061-AS2;Name=ACTL6A-AS2
chr13	Cufflinks	transcript	126720015	126720347	1000	-	.	ID=ASrna9393;gene=Name=ACTL6A-AS2;transcript_id=XM_003358690.1-AS2.1
chr13	Cufflinks	exon	126720015	126720347	1000	-	.	ID=ASrna9393;exon_number=1;gene=ACTL6A-AS2;transcript_id=XM_003358690.1-AS2.1
chr13	Cufflinks	gene	126441197	126441984	1000	+	.	ID=gene18057-AS1;Name=LOC100621789-AS1
chr13	Cufflinks	transcript	126441197	126441984	1000	+	.	ID=ASrna9408;gene=Name=LOC100621789-AS1;transcript_id=XR_135385.1-AS1.1
chr13	Cufflinks	exon	126441197	126441253	1000	+	.	ID=ASrna9408;exon_number=1;gene=LOC100621789-AS1;transcript_id=XR_135385.1-AS1.1
chr13	Cufflinks	exon	126441772	126441984	1000	+	.	ID=ASrna9408;exon_number=2;gene=LOC100621789-AS1;transcript_id=XR_135385.1-AS1.1
chr13	Cufflinks	gene	131330727	131338567	799	-	.	ID=gene18097-AS1;Name=LOC100739525-AS1
chr13	Cufflinks	transcript	131330727	131338567	799	-	.	ID=ASrna9412;gene=Name=LOC100739525-AS1;transcript_id=Name=LOC100739525-AS1
chr13	Cufflinks	exon	131330727	131330828	799	-	.	ID=ASrna9412;exon_number=1;gene=LOC100739525-AS1;transcript_id=Name=LOC100739525-AS1
chr13	Cufflinks	exon	131331124	131331270	799	-	.	ID=ASrna9412;exon_number=2;gene=LOC100739525-AS1;transcript_id=Name=LOC100739525-AS1
chr13	Cufflinks	exon	131332110	131332294	799	-	.	ID=ASrna9412;exon_number=3;gene=LOC100739525-AS1;transcript_id=Name=LOC100739525-AS1
chr13	Cufflinks	exon	131335797	131335899	799	-	.	ID=ASrna9412;exon_number=4;gene=LOC100739525-AS1;transcript_id=Name=LOC100739525-AS1
chr13	Cufflinks	exon	131338426	131338567	799	-	.	ID=ASrna9412;exon_number=5;gene=LOC100739525-AS1;transcript_id=Name=LOC100739525-AS1
chr13	Cufflinks	gene	128168578	128255007	1	-	.	ID=gene18070-AS1;Name=LOC100525539-AS1
chr13	Cufflinks	transcript	128168578	128255007	1	-	.	ID=ASrna9424;gene=Name=LOC100525539-AS1;transcript_id=XM_003132554.1-AS1.1
chr13	Cufflinks	exon	128168578	128168614	1	-	.	ID=ASrna9424;exon_number=1;gene=LOC100525539-AS1;transcript_id=XM_003132554.1-AS1.1
chr13	Cufflinks	exon	128249524	128249634	1	-	.	ID=ASrna9424;exon_number=2;gene=LOC100525539-AS1;transcript_id=XM_003132554.1-AS1.1
chr13	Cufflinks	exon	128251186	128251256	1	-	.	ID=ASrna9424;exon_number=3;gene=LOC100525539-AS1;transcript_id=XM_003132554.1-AS1.1
chr13	Cufflinks	exon	128252347	128252426	1	-	.	ID=ASrna9424;exon_number=4;gene=LOC100525539-AS1;transcript_id=XM_003132554.1-AS1.1
chr13	Cufflinks	exon	128253818	128253891	1	-	.	ID=ASrna9424;exon_number=5;gene=LOC100525539-AS1;transcript_id=XM_003132554.1-AS1.1
chr13	Cufflinks	exon	128253971	128254022	1	-	.	ID=ASrna9424;exon_number=6;gene=LOC100525539-AS1;transcript_id=XM_003132554.1-AS1.1
chr13	Cufflinks	exon	128254851	128255007	1	-	.	ID=ASrna9424;exon_number=7;gene=LOC100525539-AS1;transcript_id=XM_003132554.1-AS1.1
chr13	Cufflinks	gene	132359281	132361465	1000	+	.	ID=gene18123-AS1;Name=LOC100737732-AS1
chr13	Cufflinks	transcript	132359281	132361465	1000	+	.	ID=ASrna9449;gene=Name=LOC100737732-AS1;transcript_id=XM_003483284.1-AS1.1
chr13	Cufflinks	exon	132359281	132359364	1000	+	.	ID=ASrna9449;exon_number=1;gene=LOC100737732-AS1;transcript_id=XM_003483284.1-AS1.1
chr13	Cufflinks	exon	132361296	132361465	1000	+	.	ID=ASrna9449;exon_number=2;gene=LOC100737732-AS1;transcript_id=XM_003483284.1-AS1.1
chr13	Cufflinks	gene	131175174	131175499	1000	-	.	ID=gene18093-AS1;Name=YEATS2-AS1
chr13	Cufflinks	transcript	131175174	131175499	1000	-	.	ID=ASrna9490;gene=Name=YEATS2-AS1;transcript_id=XM_003132559.3-AS1.1
chr13	Cufflinks	exon	131175174	131175499	1000	-	.	ID=ASrna9490;exon_number=1;gene=YEATS2-AS1;transcript_id=XM_003132559.3-AS1.1
chr13	Cufflinks	gene	132883502	132883642	1000	-	.	ID=gene18127-AS1;Name=LOC100515448-AS1
chr13	Cufflinks	transcript	132883502	132883642	1000	-	.	ID=ASrna9504;gene=Name=LOC100515448-AS1;transcript_id=XM_003132570.3-AS1.1
chr13	Cufflinks	exon	132883502	132883642	1000	-	.	ID=ASrna9504;exon_number=1;gene=LOC100515448-AS1;transcript_id=XM_003132570.3-AS1.1
chr13	Cufflinks	gene	132884336	132885512	1000	-	.	ID=gene18127-AS2;Name=LOC100515448-AS2
chr13	Cufflinks	transcript	132884336	132885512	1000	-	.	ID=ASrna9505;gene=Name=LOC100515448-AS2;transcript_id=XM_003132570.3-AS2.1
chr13	Cufflinks	exon	132884336	132884441	1000	-	.	ID=ASrna9505;exon_number=1;gene=LOC100515448-AS2;transcript_id=XM_003132570.3-AS2.1
chr13	Cufflinks	exon	132885414	132885512	1000	-	.	ID=ASrna9505;exon_number=2;gene=LOC100515448-AS2;transcript_id=XM_003132570.3-AS2.1
chr13	Cufflinks	gene	132800783	132803151	1000	+	.	ID=gene18126-AS1;Name=EHHADH-AS1
chr13	Cufflinks	transcript	132800783	132803151	1000	+	.	ID=ASrna9507;gene=Name=EHHADH-AS1;transcript_id=XM_003358734.2-AS1.1
chr13	Cufflinks	exon	132800783	132803151	1000	+	.	ID=ASrna9507;exon_number=1;gene=EHHADH-AS1;transcript_id=XM_003358734.2-AS1.1
chr13	Cufflinks	gene	136466919	136467500	1000	-	.	ID=gene18159-AS1;Name=TP63-AS1
chr13	Cufflinks	transcript	136466919	136467500	1000	-	.	ID=ASrna9557;gene=Name=TP63-AS1;transcript_id=XM_003358750.2-AS1.1
chr13	Cufflinks	exon	136466919	136467500	1000	-	.	ID=ASrna9557;exon_number=1;gene=TP63-AS1;transcript_id=XM_003358750.2-AS1.1
chr13	Cufflinks	gene	136589291	136590625	1000	-	.	ID=gene18160-AS1;Name=LOC100520405-AS1
chr13	Cufflinks	transcript	136589291	136590625	1000	-	.	ID=ASrna9563;gene=Name=LOC100520405-AS1;transcript_id=XR_131013.2-AS1.1
chr13	Cufflinks	exon	136589291	136589323	1000	-	.	ID=ASrna9563;exon_number=1;gene=LOC100520405-AS1;transcript_id=XR_131013.2-AS1.1
chr13	Cufflinks	exon	136590587	136590625	1000	-	.	ID=ASrna9563;exon_number=2;gene=LOC100520405-AS1;transcript_id=XR_131013.2-AS1.1
chr13	Cufflinks	gene	143317683	143318018	1000	-	.	ID=gene18210-AS1;Name=LOC100512740-AS1
chr13	Cufflinks	transcript	143317683	143318018	1000	-	.	ID=ASrna9632;gene=Name=LOC100512740-AS1;transcript_id=XM_003132615.1-AS1.1
chr13	Cufflinks	exon	143317683	143318018	1000	-	.	ID=ASrna9632;exon_number=1;gene=LOC100512740-AS1;transcript_id=XM_003132615.1-AS1.1
chr13	Cufflinks	gene	137340212	137340553	1000	-	.	ID=gene18166-AS1;Name=LOC100625571-AS1
chr13	Cufflinks	transcript	137340212	137340553	1000	-	.	ID=ASrna9709;gene=Name=LOC100625571-AS1;transcript_id=XM_003358752.2-AS1.1
chr13	Cufflinks	exon	137340212	137340553	1000	-	.	ID=ASrna9709;exon_number=1;gene=LOC100625571-AS1;transcript_id=XM_003358752.2-AS1.1
chr13	Cufflinks	gene	137340873	137341191	1000	-	.	ID=gene18166-AS2;Name=LOC100625571-AS2
chr13	Cufflinks	transcript	137340873	137341191	1000	-	.	ID=ASrna9710;gene=Name=LOC100625571-AS2;transcript_id=XM_003358752.2-AS2.1
chr13	Cufflinks	exon	137340873	137341191	1000	-	.	ID=ASrna9710;exon_number=1;gene=LOC100625571-AS2;transcript_id=XM_003358752.2-AS2.1
chr13	Cufflinks	gene	137343197	137343467	1000	-	.	ID=gene18166-AS3;Name=LOC100625571-AS3
chr13	Cufflinks	transcript	137343197	137343467	1000	-	.	ID=ASrna9712;gene=Name=LOC100625571-AS3;transcript_id=XM_003358752.2-AS3.1
chr13	Cufflinks	exon	137343197	137343467	1000	-	.	ID=ASrna9712;exon_number=1;gene=LOC100625571-AS3;transcript_id=XM_003358752.2-AS3.1
chr13	Cufflinks	gene	137343824	137344004	1000	-	.	ID=gene18166-AS4;Name=LOC100625571-AS4
chr13	Cufflinks	transcript	137343824	137344004	1000	-	.	ID=ASrna9713;gene=Name=LOC100625571-AS4;transcript_id=XM_003358752.2-AS4.1
chr13	Cufflinks	exon	137343824	137344004	1000	-	.	ID=ASrna9713;exon_number=1;gene=LOC100625571-AS4;transcript_id=XM_003358752.2-AS4.1
chr13	Cufflinks	gene	137344496	137344828	1000	-	.	ID=gene18166-AS5;Name=LOC100625571-AS5
chr13	Cufflinks	transcript	137344496	137344828	1000	-	.	ID=ASrna9716;gene=Name=LOC100625571-AS5;transcript_id=XM_003358752.2-AS5.1
chr13	Cufflinks	exon	137344496	137344828	1000	-	.	ID=ASrna9716;exon_number=1;gene=LOC100625571-AS5;transcript_id=XM_003358752.2-AS5.1
chr13	Cufflinks	gene	137345221	137345554	1000	-	.	ID=gene18166-AS6;Name=LOC100625571-AS6
chr13	Cufflinks	transcript	137345221	137345554	1000	-	.	ID=ASrna9717;gene=Name=LOC100625571-AS6;transcript_id=XM_003358752.2-AS6.1
chr13	Cufflinks	exon	137345221	137345554	1000	-	.	ID=ASrna9717;exon_number=1;gene=LOC100625571-AS6;transcript_id=XM_003358752.2-AS6.1
chr13	Cufflinks	gene	137345792	137346169	1000	-	.	ID=gene18166-AS7;Name=LOC100625571-AS7
chr13	Cufflinks	transcript	137345792	137346169	1000	-	.	ID=ASrna9718;gene=Name=LOC100625571-AS7;transcript_id=XM_003358752.2-AS7.1
chr13	Cufflinks	exon	137345792	137346169	1000	-	.	ID=ASrna9718;exon_number=1;gene=LOC100625571-AS7;transcript_id=XM_003358752.2-AS7.1
chr13	Cufflinks	gene	137346849	137347315	1000	-	.	ID=gene18166-AS8;Name=LOC100625571-AS8
chr13	Cufflinks	transcript	137346849	137347315	1000	-	.	ID=ASrna9719;gene=Name=LOC100625571-AS8;transcript_id=XM_003358752.2-AS8.1
chr13	Cufflinks	exon	137346849	137347315	1000	-	.	ID=ASrna9719;exon_number=1;gene=LOC100625571-AS8;transcript_id=XM_003358752.2-AS8.1
chr13	Cufflinks	gene	137348373	137348718	1000	-	.	ID=gene18166-AS9;Name=LOC100625571-AS9
chr13	Cufflinks	transcript	137348373	137348718	1000	-	.	ID=ASrna9720;gene=Name=LOC100625571-AS9;transcript_id=XM_003358752.2-AS9.1
chr13	Cufflinks	exon	137348373	137348718	1000	-	.	ID=ASrna9720;exon_number=1;gene=LOC100625571-AS9;transcript_id=XM_003358752.2-AS9.1
chr13	Cufflinks	gene	137348912	137349028	1000	-	.	ID=gene18166-AS10;Name=LOC100625571-AS10
chr13	Cufflinks	transcript	137348912	137349028	1000	-	.	ID=ASrna9721;gene=Name=LOC100625571-AS10;transcript_id=XM_003358752.2-AS10.1
chr13	Cufflinks	exon	137348912	137349028	1000	-	.	ID=ASrna9721;exon_number=1;gene=LOC100625571-AS10;transcript_id=XM_003358752.2-AS10.1
chr13	Cufflinks	gene	137349082	137349377	1000	-	.	ID=gene18166-AS11;Name=LOC100625571-AS11
chr13	Cufflinks	transcript	137349082	137349377	1000	-	.	ID=ASrna9722;gene=Name=LOC100625571-AS11;transcript_id=XM_003358752.2-AS11.1
chr13	Cufflinks	exon	137349082	137349377	1000	-	.	ID=ASrna9722;exon_number=1;gene=LOC100625571-AS11;transcript_id=XM_003358752.2-AS11.1
chr13	Cufflinks	gene	137349786	137350219	1000	-	.	ID=gene18166-AS12;Name=LOC100625571-AS12
chr13	Cufflinks	transcript	137349786	137350219	1000	-	.	ID=ASrna9723;gene=Name=LOC100625571-AS12;transcript_id=XM_003358752.2-AS12.1
chr13	Cufflinks	exon	137349786	137350219	1000	-	.	ID=ASrna9723;exon_number=1;gene=LOC100625571-AS12;transcript_id=XM_003358752.2-AS12.1
chr13	Cufflinks	gene	137350288	137350592	1000	-	.	ID=gene18166-AS13;Name=LOC100625571-AS13
chr13	Cufflinks	transcript	137350288	137350592	1000	-	.	ID=ASrna9724;gene=Name=LOC100625571-AS13;transcript_id=XM_003358752.2-AS13.1
chr13	Cufflinks	exon	137350288	137350592	1000	-	.	ID=ASrna9724;exon_number=1;gene=LOC100625571-AS13;transcript_id=XM_003358752.2-AS13.1
chr13	Cufflinks	gene	137352621	137352816	1000	-	.	ID=gene18166-AS14;Name=LOC100625571-AS14
chr13	Cufflinks	transcript	137352621	137352816	1000	-	.	ID=ASrna9725;gene=Name=LOC100625571-AS14;transcript_id=XM_003358752.2-AS14.1
chr13	Cufflinks	exon	137352621	137352816	1000	-	.	ID=ASrna9725;exon_number=1;gene=LOC100625571-AS14;transcript_id=XM_003358752.2-AS14.1
chr13	Cufflinks	gene	137355290	137355970	1000	-	.	ID=gene18166-AS15;Name=LOC100625571-AS15
chr13	Cufflinks	transcript	137355290	137355970	1000	-	.	ID=ASrna9726;gene=Name=LOC100625571-AS15;transcript_id=XM_003358752.2-AS15.1
chr13	Cufflinks	exon	137355290	137355970	1000	-	.	ID=ASrna9726;exon_number=1;gene=LOC100625571-AS15;transcript_id=XM_003358752.2-AS15.1
chr13	Cufflinks	gene	146772324	146772474	1000	+	.	ID=gene18245-AS1;Name=LOC100517559-AS1
chr13	Cufflinks	transcript	146772324	146772474	1000	+	.	ID=ASrna9755;gene=Name=LOC100517559-AS1;transcript_id=XM_003358787.2-AS1.1
chr13	Cufflinks	exon	146772324	146772474	1000	+	.	ID=ASrna9755;exon_number=1;gene=LOC100517559-AS1;transcript_id=XM_003358787.2-AS1.1
chr13	Cufflinks	gene	150034490	150035101	1000	+	.	ID=gene18290-AS1;Name=CD80-AS1
chr13	Cufflinks	transcript	150034490	150035101	1000	+	.	ID=ASrna9829;gene=Name=CD80-AS1;transcript_id=NM_214087.1-AS1.1
chr13	Cufflinks	exon	150034490	150035101	1000	+	.	ID=ASrna9829;exon_number=1;gene=CD80-AS1;transcript_id=NM_214087.1-AS1.1
chr13	Cufflinks	gene	150036359	150037059	1000	+	.	ID=gene18290-AS2;Name=CD80-AS2
chr13	Cufflinks	transcript	150036359	150037059	1000	+	.	ID=ASrna9830;gene=Name=CD80-AS2;transcript_id=NM_214087.1-AS2.1
chr13	Cufflinks	exon	150036359	150037059	1000	+	.	ID=ASrna9830;exon_number=1;gene=CD80-AS2;transcript_id=NM_214087.1-AS2.1
chr13	Cufflinks	gene	150084735	150085674	1000	+	.	ID=gene18293-AS1;Name=LOC100525611-AS1
chr13	Cufflinks	transcript	150084735	150085674	1000	+	.	ID=ASrna9882;gene=Name=LOC100525611-AS1;transcript_id=XM_003132655.2-AS1.1
chr13	Cufflinks	exon	150084735	150085674	1000	+	.	ID=ASrna9882;exon_number=1;gene=LOC100525611-AS1;transcript_id=XM_003132655.2-AS1.1
chr13	Cufflinks	gene	150085885	150086386	1000	+	.	ID=gene18293-AS2;Name=LOC100525611-AS2
chr13	Cufflinks	transcript	150085885	150086386	1000	+	.	ID=ASrna9883;gene=Name=LOC100525611-AS2;transcript_id=XM_003132655.2-AS2.1
chr13	Cufflinks	exon	150085885	150086386	1000	+	.	ID=ASrna9883;exon_number=1;gene=LOC100525611-AS2;transcript_id=XM_003132655.2-AS2.1
chr13	Cufflinks	gene	150086496	150086999	1000	+	.	ID=gene18293-AS3;Name=LOC100525611-AS3
chr13	Cufflinks	transcript	150086496	150086999	1000	+	.	ID=ASrna9884;gene=Name=LOC100525611-AS3;transcript_id=XM_003132655.2-AS3.1
chr13	Cufflinks	exon	150086496	150086999	1000	+	.	ID=ASrna9884;exon_number=1;gene=LOC100525611-AS3;transcript_id=XM_003132655.2-AS3.1
chr13	Cufflinks	gene	150087108	150088058	1000	+	.	ID=gene18293-AS4;Name=LOC100525611-AS4
chr13	Cufflinks	transcript	150087108	150088058	1000	+	.	ID=ASrna9885;gene=Name=LOC100525611-AS4;transcript_id=XM_003132655.2-AS4.1
chr13	Cufflinks	exon	150087108	150088058	1000	+	.	ID=ASrna9885;exon_number=1;gene=LOC100525611-AS4;transcript_id=XM_003132655.2-AS4.1
chr13	Cufflinks	gene	155488767	155489170	1000	-	.	ID=gene18314-AS1;Name=LOC100514921-AS1
chr13	Cufflinks	transcript	155488767	155489170	1000	-	.	ID=ASrna9908;gene=Name=LOC100514921-AS1;transcript_id=XR_135393.1-AS1.1
chr13	Cufflinks	exon	155488767	155489170	1000	-	.	ID=ASrna9908;exon_number=1;gene=LOC100514921-AS1;transcript_id=XR_135393.1-AS1.1
chr13	Cufflinks	gene	155490115	155490742	1000	-	.	ID=gene18314-AS2;Name=LOC100514921-AS2
chr13	Cufflinks	transcript	155490115	155490742	1000	-	.	ID=ASrna9909;gene=Name=LOC100514921-AS2;transcript_id=XR_135393.1-AS2.1
chr13	Cufflinks	exon	155490115	155490742	1000	-	.	ID=ASrna9909;exon_number=1;gene=LOC100514921-AS2;transcript_id=XR_135393.1-AS2.1
chr13	Cufflinks	gene	155490997	155491668	1000	-	.	ID=gene18314-AS3;Name=LOC100514921-AS3
chr13	Cufflinks	transcript	155490997	155491668	1000	-	.	ID=ASrna9910;gene=Name=LOC100514921-AS3;transcript_id=XR_135393.1-AS3.1
chr13	Cufflinks	exon	155490997	155491668	1000	-	.	ID=ASrna9910;exon_number=1;gene=LOC100514921-AS3;transcript_id=XR_135393.1-AS3.1
chr13	Cufflinks	gene	155494446	155494935	1000	-	.	ID=gene18314-AS4;Name=LOC100514921-AS4
chr13	Cufflinks	transcript	155494446	155494935	1000	-	.	ID=ASrna9911;gene=Name=LOC100514921-AS4;transcript_id=XR_135393.1-AS4.1
chr13	Cufflinks	exon	155494446	155494935	1000	-	.	ID=ASrna9911;exon_number=1;gene=LOC100514921-AS4;transcript_id=XR_135393.1-AS4.1
chr13	Cufflinks	gene	155498107	155498492	1000	-	.	ID=gene18314-AS5;Name=LOC100514921-AS5
chr13	Cufflinks	transcript	155498107	155498492	1000	-	.	ID=ASrna9912;gene=Name=LOC100514921-AS5;transcript_id=XR_135393.1-AS5.1
chr13	Cufflinks	exon	155498107	155498492	1000	-	.	ID=ASrna9912;exon_number=1;gene=LOC100514921-AS5;transcript_id=XR_135393.1-AS5.1
chr13	Cufflinks	gene	155515179	155520803	1000	-	.	ID=gene18314-AS6;Name=LOC100514921-AS6
chr13	Cufflinks	transcript	155515179	155520803	1000	-	.	ID=ASrna9913;gene=Name=LOC100514921-AS6;transcript_id=XR_135393.1-AS6.1
chr13	Cufflinks	exon	155515179	155515404	1000	-	.	ID=ASrna9913;exon_number=1;gene=LOC100514921-AS6;transcript_id=XR_135393.1-AS6.1
chr13	Cufflinks	exon	155517025	155517203	1000	-	.	ID=ASrna9913;exon_number=2;gene=LOC100514921-AS6;transcript_id=XR_135393.1-AS6.1
chr13	Cufflinks	exon	155520665	155520803	1000	-	.	ID=ASrna9913;exon_number=3;gene=LOC100514921-AS6;transcript_id=XR_135393.1-AS6.1
chr13	Cufflinks	gene	145221355	145258449	1000	+	.	ID=gene18236-AS1;Name=LOC100516697-AS1
chr13	Cufflinks	transcript	145221355	145258449	1000	+	.	ID=ASrna9990;gene=Name=LOC100516697-AS1;transcript_id=Name=LOC100516697-AS1
chr13	Cufflinks	exon	145221355	145222401	1000	+	.	ID=ASrna9990;exon_number=1;gene=LOC100516697-AS1;transcript_id=Name=LOC100516697-AS1
chr13	Cufflinks	exon	145224125	145224229	1000	+	.	ID=ASrna9990;exon_number=2;gene=LOC100516697-AS1;transcript_id=Name=LOC100516697-AS1
chr13	Cufflinks	exon	145244282	145244412	1000	+	.	ID=ASrna9990;exon_number=3;gene=LOC100516697-AS1;transcript_id=Name=LOC100516697-AS1
chr13	Cufflinks	exon	145249409	145249475	1000	+	.	ID=ASrna9990;exon_number=4;gene=LOC100516697-AS1;transcript_id=Name=LOC100516697-AS1
chr13	Cufflinks	exon	145251002	145251105	1000	+	.	ID=ASrna9990;exon_number=5;gene=LOC100516697-AS1;transcript_id=Name=LOC100516697-AS1
chr13	Cufflinks	exon	145251288	145251357	1000	+	.	ID=ASrna9990;exon_number=6;gene=LOC100516697-AS1;transcript_id=Name=LOC100516697-AS1
chr13	Cufflinks	exon	145251667	145251753	1000	+	.	ID=ASrna9990;exon_number=7;gene=LOC100516697-AS1;transcript_id=Name=LOC100516697-AS1
chr13	Cufflinks	exon	145252613	145252705	1000	+	.	ID=ASrna9990;exon_number=8;gene=LOC100516697-AS1;transcript_id=Name=LOC100516697-AS1
chr13	Cufflinks	exon	145253471	145253521	1000	+	.	ID=ASrna9990;exon_number=9;gene=LOC100516697-AS1;transcript_id=Name=LOC100516697-AS1
chr13	Cufflinks	exon	145254391	145254468	1000	+	.	ID=ASrna9990;exon_number=10;gene=LOC100516697-AS1;transcript_id=Name=LOC100516697-AS1
chr13	Cufflinks	exon	145258353	145258449	1000	+	.	ID=ASrna9990;exon_number=11;gene=LOC100516697-AS1;transcript_id=Name=LOC100516697-AS1
chr13	Cufflinks	gene	145252711	145252870	1000	+	.	ID=gene18236-AS2;Name=LOC100516697-AS2
chr13	Cufflinks	transcript	145252711	145252870	1000	+	.	ID=ASrna9993;gene=Name=LOC100516697-AS2;transcript_id=Name=LOC100516697-AS2
chr13	Cufflinks	exon	145252711	145252870	1000	+	.	ID=ASrna9993;exon_number=1;gene=LOC100516697-AS2;transcript_id=Name=LOC100516697-AS2
chr13	Cufflinks	gene	145253003	145253244	1000	+	.	ID=gene18236-AS3;Name=LOC100516697-AS3
chr13	Cufflinks	transcript	145253003	145253244	1000	+	.	ID=ASrna9994;gene=Name=LOC100516697-AS3;transcript_id=Name=LOC100516697-AS3
chr13	Cufflinks	exon	145253003	145253244	1000	+	.	ID=ASrna9994;exon_number=1;gene=LOC100516697-AS3;transcript_id=Name=LOC100516697-AS3
chr13	Cufflinks	gene	156510663	156511772	1000	-	.	ID=gene18326-AS1;Name=LOC100515449-AS1
chr13	Cufflinks	transcript	156510663	156511772	1000	-	.	ID=ASrna10000;gene=Name=LOC100515449-AS1;transcript_id=XM_003358816.1-AS1.1
chr13	Cufflinks	exon	156510663	156511772	1000	-	.	ID=ASrna10000;exon_number=1;gene=LOC100515449-AS1;transcript_id=XM_003358816.1-AS1.1
chr13	Cufflinks	gene	156511909	156512131	1000	-	.	ID=gene18326-AS2;Name=LOC100515449-AS2
chr13	Cufflinks	transcript	156511909	156512131	1000	-	.	ID=ASrna10003;gene=Name=LOC100515449-AS2;transcript_id=XM_003358816.1-AS2.1
chr13	Cufflinks	exon	156511909	156512131	1000	-	.	ID=ASrna10003;exon_number=1;gene=LOC100515449-AS2;transcript_id=XM_003358816.1-AS2.1
chr13	Cufflinks	gene	168177480	168177618	1000	+	.	ID=gene18385-AS1;Name=LOC100522901-AS1
chr13	Cufflinks	transcript	168177480	168177618	1000	+	.	ID=ASrna10028;gene=Name=LOC100522901-AS1;transcript_id=XM_003132703.1-AS1.1
chr13	Cufflinks	exon	168177480	168177618	1000	+	.	ID=ASrna10028;exon_number=1;gene=LOC100522901-AS1;transcript_id=XM_003132703.1-AS1.1
chr13	Cufflinks	gene	160196330	160214541	1000	-	.	ID=gene18358-AS1;Name=MYH15-AS1
chr13	Cufflinks	transcript	160196330	160214541	1000	-	.	ID=ASrna10169;gene=Name=MYH15-AS1;transcript_id=XM_003358824.2-AS1.1
chr13	Cufflinks	exon	160196330	160198102	1000	-	.	ID=ASrna10169;exon_number=1;gene=MYH15-AS1;transcript_id=XM_003358824.2-AS1.1
chr13	Cufflinks	exon	160198886	160198941	1000	-	.	ID=ASrna10169;exon_number=2;gene=MYH15-AS1;transcript_id=XM_003358824.2-AS1.1
chr13	Cufflinks	exon	160201993	160202112	1000	-	.	ID=ASrna10169;exon_number=3;gene=MYH15-AS1;transcript_id=XM_003358824.2-AS1.1
chr13	Cufflinks	exon	160203320	160203637	1000	-	.	ID=ASrna10169;exon_number=4;gene=MYH15-AS1;transcript_id=XM_003358824.2-AS1.1
chr13	Cufflinks	exon	160212018	160212284	1000	-	.	ID=ASrna10169;exon_number=5;gene=MYH15-AS1;transcript_id=XM_003358824.2-AS1.1
chr13	Cufflinks	exon	160213866	160214541	1000	-	.	ID=ASrna10169;exon_number=6;gene=MYH15-AS1;transcript_id=XM_003358824.2-AS1.1
chr13	Cufflinks	gene	160196330	160271126	1	-	.	ID=gene18358-AS1;Name=MYH15-AS1
chr13	Cufflinks	transcript	160196330	160271126	1	-	.	ID=ASrna10170;gene=Name=MYH15-AS1;transcript_id=XM_003358824.2-AS1.2
chr13	Cufflinks	exon	160196330	160198102	1	-	.	ID=ASrna10170;exon_number=1;gene=MYH15-AS1;transcript_id=XM_003358824.2-AS1.2
chr13	Cufflinks	exon	160198886	160198941	1	-	.	ID=ASrna10170;exon_number=2;gene=MYH15-AS1;transcript_id=XM_003358824.2-AS1.2
chr13	Cufflinks	exon	160201993	160202112	1	-	.	ID=ASrna10170;exon_number=3;gene=MYH15-AS1;transcript_id=XM_003358824.2-AS1.2
chr13	Cufflinks	exon	160203320	160203637	1	-	.	ID=ASrna10170;exon_number=4;gene=MYH15-AS1;transcript_id=XM_003358824.2-AS1.2
chr13	Cufflinks	exon	160212018	160212284	1	-	.	ID=ASrna10170;exon_number=5;gene=MYH15-AS1;transcript_id=XM_003358824.2-AS1.2
chr13	Cufflinks	exon	160213866	160214222	1	-	.	ID=ASrna10170;exon_number=6;gene=MYH15-AS1;transcript_id=XM_003358824.2-AS1.2
chr13	Cufflinks	exon	160239598	160239674	1	-	.	ID=ASrna10170;exon_number=7;gene=MYH15-AS1;transcript_id=XM_003358824.2-AS1.2
chr13	Cufflinks	exon	160271051	160271126	1	-	.	ID=ASrna10170;exon_number=8;gene=MYH15-AS1;transcript_id=XM_003358824.2-AS1.2
chr13	Cufflinks	gene	160196330	160271126	701	-	.	ID=gene18358-AS1;Name=MYH15-AS1
chr13	Cufflinks	transcript	160196330	160271126	701	-	.	ID=ASrna10171;gene=Name=MYH15-AS1;transcript_id=XM_003358824.2-AS1.3
chr13	Cufflinks	exon	160196330	160198102	701	-	.	ID=ASrna10171;exon_number=1;gene=MYH15-AS1;transcript_id=XM_003358824.2-AS1.3
chr13	Cufflinks	exon	160198886	160198941	701	-	.	ID=ASrna10171;exon_number=2;gene=MYH15-AS1;transcript_id=XM_003358824.2-AS1.3
chr13	Cufflinks	exon	160203320	160203559	701	-	.	ID=ASrna10171;exon_number=3;gene=MYH15-AS1;transcript_id=XM_003358824.2-AS1.3
chr13	Cufflinks	exon	160212018	160212284	701	-	.	ID=ASrna10171;exon_number=4;gene=MYH15-AS1;transcript_id=XM_003358824.2-AS1.3
chr13	Cufflinks	exon	160213866	160214222	701	-	.	ID=ASrna10171;exon_number=5;gene=MYH15-AS1;transcript_id=XM_003358824.2-AS1.3
chr13	Cufflinks	exon	160216226	160216315	701	-	.	ID=ASrna10171;exon_number=6;gene=MYH15-AS1;transcript_id=XM_003358824.2-AS1.3
chr13	Cufflinks	exon	160239598	160239674	701	-	.	ID=ASrna10171;exon_number=7;gene=MYH15-AS1;transcript_id=XM_003358824.2-AS1.3
chr13	Cufflinks	exon	160271051	160271126	701	-	.	ID=ASrna10171;exon_number=8;gene=MYH15-AS1;transcript_id=XM_003358824.2-AS1.3
chr13	Cufflinks	gene	160188933	160189035	1000	-	.	ID=gene18358-AS2;Name=MYH15-AS2
chr13	Cufflinks	transcript	160188933	160189035	1000	-	.	ID=ASrna10172;gene=Name=MYH15-AS2;transcript_id=XM_003358824.2-AS2.1
chr13	Cufflinks	exon	160188933	160189035	1000	-	.	ID=ASrna10172;exon_number=1;gene=MYH15-AS2;transcript_id=XM_003358824.2-AS2.1
chr13	Cufflinks	gene	160189480	160189565	1000	-	.	ID=gene18358-AS3;Name=MYH15-AS3
chr13	Cufflinks	transcript	160189480	160189565	1000	-	.	ID=ASrna10173;gene=Name=MYH15-AS3;transcript_id=XM_003358824.2-AS3.1
chr13	Cufflinks	exon	160189480	160189565	1000	-	.	ID=ASrna10173;exon_number=1;gene=MYH15-AS3;transcript_id=XM_003358824.2-AS3.1
chr13	Cufflinks	gene	184283063	184284915	1000	+	.	ID=gene18490-AS1;Name=LOC100516938-AS1
chr13	Cufflinks	transcript	184283063	184284915	1000	+	.	ID=ASrna10212;gene=Name=LOC100516938-AS1;transcript_id=XM_003132734.3-AS1.1
chr13	Cufflinks	exon	184283063	184284915	1000	+	.	ID=ASrna10212;exon_number=1;gene=LOC100516938-AS1;transcript_id=XM_003132734.3-AS1.1
chr13	Cufflinks	gene	184280422	184280643	1000	+	.	ID=gene18490-AS2;Name=LOC100516938-AS2
chr13	Cufflinks	transcript	184280422	184280643	1000	+	.	ID=ASrna10213;gene=Name=LOC100516938-AS2;transcript_id=XM_003132734.3-AS2.1
chr13	Cufflinks	exon	184280422	184280643	1000	+	.	ID=ASrna10213;exon_number=1;gene=LOC100516938-AS2;transcript_id=XM_003132734.3-AS2.1
chr13	Cufflinks	gene	167001739	167002017	1000	-	.	ID=gene18378-AS1;Name=LOC100623734-AS1
chr13	Cufflinks	transcript	167001739	167002017	1000	-	.	ID=ASrna10259;gene=Name=LOC100623734-AS1;transcript_id=XM_003358834.1-AS1.1
chr13	Cufflinks	exon	167001739	167002017	1000	-	.	ID=ASrna10259;exon_number=1;gene=LOC100623734-AS1;transcript_id=XM_003358834.1-AS1.1
chr13	Cufflinks	gene	202456263	202470266	618	+	.	ID=gene18542-AS1;Name=LOC100738525-AS1
chr13	Cufflinks	transcript	202456263	202470266	618	+	.	ID=ASrna10260;gene=Name=LOC100738525-AS1;transcript_id=XM_003483348.1-AS1.1
chr13	Cufflinks	exon	202456263	202456474	618	+	.	ID=ASrna10260;exon_number=1;gene=LOC100738525-AS1;transcript_id=XM_003483348.1-AS1.1
chr13	Cufflinks	exon	202470038	202470266	618	+	.	ID=ASrna10260;exon_number=2;gene=LOC100738525-AS1;transcript_id=XM_003483348.1-AS1.1
chr13	Cufflinks	gene	207272088	207272292	1000	+	.	ID=gene18595-AS1;Name=LOC100737549-AS1
chr13	Cufflinks	transcript	207272088	207272292	1000	+	.	ID=ASrna10344;gene=Name=LOC100737549-AS1;transcript_id=XM_003483356.1-AS1.1
chr13	Cufflinks	exon	207272088	207272292	1000	+	.	ID=ASrna10344;exon_number=1;gene=LOC100737549-AS1;transcript_id=XM_003483356.1-AS1.1
chr13	Cufflinks	gene	210676543	210676661	1000	-	.	ID=gene18621-AS1;Name=LOC100624407-AS1
chr13	Cufflinks	transcript	210676543	210676661	1000	-	.	ID=ASrna10364;gene=Name=LOC100624407-AS1;transcript_id=XM_003358954.1-AS1.1
chr13	Cufflinks	exon	210676543	210676661	1000	-	.	ID=ASrna10364;exon_number=1;gene=LOC100624407-AS1;transcript_id=XM_003358954.1-AS1.1
chr13	Cufflinks	gene	202598632	202615420	1000	-	.	ID=gene18545-AS1;Name=LOC100623424-AS1
chr13	Cufflinks	transcript	202598632	202615420	1000	-	.	ID=ASrna10451;gene=Name=LOC100623424-AS1;transcript_id=XM_003358894.2-AS1.1
chr13	Cufflinks	exon	202598632	202601161	1000	-	.	ID=ASrna10451;exon_number=1;gene=LOC100623424-AS1;transcript_id=XM_003358894.2-AS1.1
chr13	Cufflinks	exon	202601738	202601905	1000	-	.	ID=ASrna10451;exon_number=2;gene=LOC100623424-AS1;transcript_id=XM_003358894.2-AS1.1
chr13	Cufflinks	exon	202603384	202603578	1000	-	.	ID=ASrna10451;exon_number=3;gene=LOC100623424-AS1;transcript_id=XM_003358894.2-AS1.1
chr13	Cufflinks	exon	202605154	202605374	1000	-	.	ID=ASrna10451;exon_number=4;gene=LOC100623424-AS1;transcript_id=XM_003358894.2-AS1.1
chr13	Cufflinks	exon	202606256	202606427	1000	-	.	ID=ASrna10451;exon_number=5;gene=LOC100623424-AS1;transcript_id=XM_003358894.2-AS1.1
chr13	Cufflinks	exon	202611350	202611536	1000	-	.	ID=ASrna10451;exon_number=6;gene=LOC100623424-AS1;transcript_id=XM_003358894.2-AS1.1
chr13	Cufflinks	exon	202614762	202614836	1000	-	.	ID=ASrna10451;exon_number=7;gene=LOC100623424-AS1;transcript_id=XM_003358894.2-AS1.1
chr13	Cufflinks	exon	202615183	202615420	1000	-	.	ID=ASrna10451;exon_number=8;gene=LOC100623424-AS1;transcript_id=XM_003358894.2-AS1.1
chr13	Cufflinks	gene	202600775	202611478	1	-	.	ID=gene18545-AS1;Name=LOC100623424-AS1
chr13	Cufflinks	transcript	202600775	202611478	1	-	.	ID=ASrna10451;gene=Name=LOC100623424-AS1;transcript_id=XM_003358894.2-AS1.1
chr13	Cufflinks	exon	202600775	202601161	1	-	.	ID=ASrna10451;exon_number=1;gene=LOC100623424-AS1;transcript_id=XM_003358894.2-AS1.1
chr13	Cufflinks	exon	202601738	202601905	1	-	.	ID=ASrna10451;exon_number=2;gene=LOC100623424-AS1;transcript_id=XM_003358894.2-AS1.1
chr13	Cufflinks	exon	202603384	202603578	1	-	.	ID=ASrna10451;exon_number=3;gene=LOC100623424-AS1;transcript_id=XM_003358894.2-AS1.1
chr13	Cufflinks	exon	202606256	202606427	1	-	.	ID=ASrna10451;exon_number=4;gene=LOC100623424-AS1;transcript_id=XM_003358894.2-AS1.1
chr13	Cufflinks	exon	202611350	202611478	1	-	.	ID=ASrna10451;exon_number=5;gene=LOC100623424-AS1;transcript_id=XM_003358894.2-AS1.1
chr13	Cufflinks	gene	202603619	202660874	1	-	.	ID=gene18545-AS1;Name=LOC100623424-AS1
chr13	Cufflinks	transcript	202603619	202660874	1	-	.	ID=ASrna10451;gene=Name=LOC100623424-AS1;transcript_id=XM_003358894.2-AS1.1
chr13	Cufflinks	exon	202603619	202604102	1	-	.	ID=ASrna10451;exon_number=1;gene=LOC100623424-AS1;transcript_id=XM_003358894.2-AS1.1
chr13	Cufflinks	exon	202654868	202655000	1	-	.	ID=ASrna10451;exon_number=2;gene=LOC100623424-AS1;transcript_id=XM_003358894.2-AS1.1
chr13	Cufflinks	exon	202660787	202660874	1	-	.	ID=ASrna10451;exon_number=3;gene=LOC100623424-AS1;transcript_id=XM_003358894.2-AS1.1
chr13	Cufflinks	gene	202648396	202660874	1000	-	.	ID=gene18545-AS1;Name=LOC100623424-AS1
chr13	Cufflinks	transcript	202648396	202660874	1000	-	.	ID=ASrna10451;gene=Name=LOC100623424-AS1;transcript_id=XM_003358894.2-AS1.1
chr13	Cufflinks	exon	202648396	202648576	1000	-	.	ID=ASrna10451;exon_number=1;gene=LOC100623424-AS1;transcript_id=XM_003358894.2-AS1.1
chr13	Cufflinks	exon	202649767	202649819	1000	-	.	ID=ASrna10451;exon_number=2;gene=LOC100623424-AS1;transcript_id=XM_003358894.2-AS1.1
chr13	Cufflinks	exon	202652521	202652751	1000	-	.	ID=ASrna10451;exon_number=3;gene=LOC100623424-AS1;transcript_id=XM_003358894.2-AS1.1
chr13	Cufflinks	exon	202654051	202654149	1000	-	.	ID=ASrna10451;exon_number=4;gene=LOC100623424-AS1;transcript_id=XM_003358894.2-AS1.1
chr13	Cufflinks	exon	202654797	202655000	1000	-	.	ID=ASrna10451;exon_number=5;gene=LOC100623424-AS1;transcript_id=XM_003358894.2-AS1.1
chr13	Cufflinks	exon	202660787	202660874	1000	-	.	ID=ASrna10451;exon_number=6;gene=LOC100623424-AS1;transcript_id=XM_003358894.2-AS1.1
chr13	Cufflinks	gene	202616210	202625889	1000	-	.	ID=gene18545-AS1;Name=LOC100623424-AS1
chr13	Cufflinks	transcript	202616210	202625889	1000	-	.	ID=ASrna10451;gene=Name=LOC100623424-AS1;transcript_id=XM_003358894.2-AS1.1
chr13	Cufflinks	exon	202616210	202616415	1000	-	.	ID=ASrna10451;exon_number=1;gene=LOC100623424-AS1;transcript_id=XM_003358894.2-AS1.1
chr13	Cufflinks	exon	202617783	202617927	1000	-	.	ID=ASrna10451;exon_number=2;gene=LOC100623424-AS1;transcript_id=XM_003358894.2-AS1.1
chr13	Cufflinks	exon	202618129	202618264	1000	-	.	ID=ASrna10451;exon_number=3;gene=LOC100623424-AS1;transcript_id=XM_003358894.2-AS1.1
chr13	Cufflinks	exon	202622610	202622752	1000	-	.	ID=ASrna10451;exon_number=4;gene=LOC100623424-AS1;transcript_id=XM_003358894.2-AS1.1
chr13	Cufflinks	exon	202625784	202625889	1000	-	.	ID=ASrna10451;exon_number=5;gene=LOC100623424-AS1;transcript_id=XM_003358894.2-AS1.1
chr13	Cufflinks	gene	202624731	202624798	1000	-	.	ID=gene18545-AS1;Name=LOC100623424-AS1
chr13	Cufflinks	transcript	202624731	202624798	1000	-	.	ID=ASrna10451;gene=Name=LOC100623424-AS1;transcript_id=XM_003358894.2-AS1.1
chr13	Cufflinks	exon	202624731	202624798	1000	-	.	ID=ASrna10451;exon_number=1;gene=LOC100623424-AS1;transcript_id=XM_003358894.2-AS1.1
chr13	Cufflinks	gene	202627141	202627356	1000	-	.	ID=gene18545-AS1;Name=LOC100623424-AS1
chr13	Cufflinks	transcript	202627141	202627356	1000	-	.	ID=ASrna10451;gene=Name=LOC100623424-AS1;transcript_id=XM_003358894.2-AS1.1
chr13	Cufflinks	exon	202627141	202627356	1000	-	.	ID=ASrna10451;exon_number=1;gene=LOC100623424-AS1;transcript_id=XM_003358894.2-AS1.1
chr13	Cufflinks	gene	202631415	202631552	1000	-	.	ID=gene18545-AS1;Name=LOC100623424-AS1
chr13	Cufflinks	transcript	202631415	202631552	1000	-	.	ID=ASrna10451;gene=Name=LOC100623424-AS1;transcript_id=XM_003358894.2-AS1.1
chr13	Cufflinks	exon	202631415	202631552	1000	-	.	ID=ASrna10451;exon_number=1;gene=LOC100623424-AS1;transcript_id=XM_003358894.2-AS1.1
chr13	Cufflinks	gene	202631553	202633332	1000	-	.	ID=gene18545-AS1;Name=LOC100623424-AS1
chr13	Cufflinks	transcript	202631553	202633332	1000	-	.	ID=ASrna10451;gene=Name=LOC100623424-AS1;transcript_id=XM_003358894.2-AS1.1
chr13	Cufflinks	exon	202631553	202631594	1000	-	.	ID=ASrna10451;exon_number=1;gene=LOC100623424-AS1;transcript_id=XM_003358894.2-AS1.1
chr13	Cufflinks	exon	202632033	202632177	1000	-	.	ID=ASrna10451;exon_number=2;gene=LOC100623424-AS1;transcript_id=XM_003358894.2-AS1.1
chr13	Cufflinks	exon	202633190	202633332	1000	-	.	ID=ASrna10451;exon_number=3;gene=LOC100623424-AS1;transcript_id=XM_003358894.2-AS1.1
chr13	Cufflinks	gene	202634749	202635845	1000	-	.	ID=gene18545-AS1;Name=LOC100623424-AS1
chr13	Cufflinks	transcript	202634749	202635845	1000	-	.	ID=ASrna10451;gene=Name=LOC100623424-AS1;transcript_id=XM_003358894.2-AS1.1
chr13	Cufflinks	exon	202634749	202635036	1000	-	.	ID=ASrna10451;exon_number=1;gene=LOC100623424-AS1;transcript_id=XM_003358894.2-AS1.1
chr13	Cufflinks	exon	202635553	202635845	1000	-	.	ID=ASrna10451;exon_number=2;gene=LOC100623424-AS1;transcript_id=XM_003358894.2-AS1.1
chr13	Cufflinks	gene	202638614	202643262	1000	-	.	ID=gene18545-AS1;Name=LOC100623424-AS1
chr13	Cufflinks	transcript	202638614	202643262	1000	-	.	ID=ASrna10451;gene=Name=LOC100623424-AS1;transcript_id=XM_003358894.2-AS1.1
chr13	Cufflinks	exon	202638614	202638655	1000	-	.	ID=ASrna10451;exon_number=1;gene=LOC100623424-AS1;transcript_id=XM_003358894.2-AS1.1
chr13	Cufflinks	exon	202639457	202640266	1000	-	.	ID=ASrna10451;exon_number=2;gene=LOC100623424-AS1;transcript_id=XM_003358894.2-AS1.1
chr13	Cufflinks	exon	202641101	202641236	1000	-	.	ID=ASrna10451;exon_number=3;gene=LOC100623424-AS1;transcript_id=XM_003358894.2-AS1.1
chr13	Cufflinks	exon	202642310	202642500	1000	-	.	ID=ASrna10451;exon_number=4;gene=LOC100623424-AS1;transcript_id=XM_003358894.2-AS1.1
chr13	Cufflinks	exon	202643097	202643262	1000	-	.	ID=ASrna10451;exon_number=5;gene=LOC100623424-AS1;transcript_id=XM_003358894.2-AS1.1
chr13	Cufflinks	gene	202663170	202665005	1000	-	.	ID=gene18545-AS2;Name=LOC100623424-AS2
chr13	Cufflinks	transcript	202663170	202665005	1000	-	.	ID=ASrna10452;gene=Name=LOC100623424-AS2;transcript_id=XM_003358894.2-AS2.1
chr13	Cufflinks	exon	202663170	202665005	1000	-	.	ID=ASrna10452;exon_number=1;gene=LOC100623424-AS2;transcript_id=XM_003358894.2-AS2.1
chr13	Cufflinks	gene	202665117	202665784	1000	-	.	ID=gene18545-AS3;Name=LOC100623424-AS3
chr13	Cufflinks	transcript	202665117	202665784	1000	-	.	ID=ASrna10453;gene=Name=LOC100623424-AS3;transcript_id=XM_003358894.2-AS3.1
chr13	Cufflinks	exon	202665117	202665784	1000	-	.	ID=ASrna10453;exon_number=1;gene=LOC100623424-AS3;transcript_id=XM_003358894.2-AS3.1
chr13	Cufflinks	gene	202665944	202667307	1000	-	.	ID=gene18545-AS4;Name=LOC100623424-AS4
chr13	Cufflinks	transcript	202665944	202667307	1000	-	.	ID=ASrna10454;gene=Name=LOC100623424-AS4;transcript_id=XM_003358894.2-AS4.1
chr13	Cufflinks	exon	202665944	202667307	1000	-	.	ID=ASrna10454;exon_number=1;gene=LOC100623424-AS4;transcript_id=XM_003358894.2-AS4.1
chr13	Cufflinks	gene	202667419	202676107	542	-	.	ID=gene18545-AS4;Name=LOC100623424-AS4
chr13	Cufflinks	transcript	202667419	202676107	542	-	.	ID=ASrna10454;gene=Name=LOC100623424-AS4;transcript_id=XM_003358894.2-AS4.1
chr13	Cufflinks	exon	202667419	202669234	542	-	.	ID=ASrna10454;exon_number=1;gene=LOC100623424-AS4;transcript_id=XM_003358894.2-AS4.1
chr13	Cufflinks	exon	202671479	202671653	542	-	.	ID=ASrna10454;exon_number=2;gene=LOC100623424-AS4;transcript_id=XM_003358894.2-AS4.1
chr13	Cufflinks	exon	202675972	202676107	542	-	.	ID=ASrna10454;exon_number=3;gene=LOC100623424-AS4;transcript_id=XM_003358894.2-AS4.1
chr13	Cufflinks	gene	202667419	202676107	480	-	.	ID=gene18545-AS4;Name=LOC100623424-AS4
chr13	Cufflinks	transcript	202667419	202676107	480	-	.	ID=ASrna10454;gene=Name=LOC100623424-AS4;transcript_id=XM_003358894.2-AS4.1
chr13	Cufflinks	exon	202667419	202669234	480	-	.	ID=ASrna10454;exon_number=1;gene=LOC100623424-AS4;transcript_id=XM_003358894.2-AS4.1
chr13	Cufflinks	exon	202669852	202670214	480	-	.	ID=ASrna10454;exon_number=2;gene=LOC100623424-AS4;transcript_id=XM_003358894.2-AS4.1
chr13	Cufflinks	exon	202671479	202671653	480	-	.	ID=ASrna10454;exon_number=3;gene=LOC100623424-AS4;transcript_id=XM_003358894.2-AS4.1
chr13	Cufflinks	exon	202675972	202676107	480	-	.	ID=ASrna10454;exon_number=4;gene=LOC100623424-AS4;transcript_id=XM_003358894.2-AS4.1
chr13	Cufflinks	gene	202667419	202676107	263	-	.	ID=gene18545-AS4;Name=LOC100623424-AS4
chr13	Cufflinks	transcript	202667419	202676107	263	-	.	ID=ASrna10454;gene=Name=LOC100623424-AS4;transcript_id=XM_003358894.2-AS4.1
chr13	Cufflinks	exon	202667419	202669234	263	-	.	ID=ASrna10454;exon_number=1;gene=LOC100623424-AS4;transcript_id=XM_003358894.2-AS4.1
chr13	Cufflinks	exon	202669852	202670214	263	-	.	ID=ASrna10454;exon_number=2;gene=LOC100623424-AS4;transcript_id=XM_003358894.2-AS4.1
chr13	Cufflinks	exon	202670342	202670409	263	-	.	ID=ASrna10454;exon_number=3;gene=LOC100623424-AS4;transcript_id=XM_003358894.2-AS4.1
chr13	Cufflinks	exon	202670506	202670732	263	-	.	ID=ASrna10454;exon_number=4;gene=LOC100623424-AS4;transcript_id=XM_003358894.2-AS4.1
chr13	Cufflinks	exon	202671479	202671653	263	-	.	ID=ASrna10454;exon_number=5;gene=LOC100623424-AS4;transcript_id=XM_003358894.2-AS4.1
chr13	Cufflinks	exon	202675972	202676107	263	-	.	ID=ASrna10454;exon_number=6;gene=LOC100623424-AS4;transcript_id=XM_003358894.2-AS4.1
chr13	Cufflinks	gene	202668532	202676106	1	-	.	ID=gene18545-AS4;Name=LOC100623424-AS4
chr13	Cufflinks	transcript	202668532	202676106	1	-	.	ID=ASrna10454;gene=Name=LOC100623424-AS4;transcript_id=XM_003358894.2-AS4.1
chr13	Cufflinks	exon	202668532	202669234	1	-	.	ID=ASrna10454;exon_number=1;gene=LOC100623424-AS4;transcript_id=XM_003358894.2-AS4.1
chr13	Cufflinks	exon	202669852	202670214	1	-	.	ID=ASrna10454;exon_number=2;gene=LOC100623424-AS4;transcript_id=XM_003358894.2-AS4.1
chr13	Cufflinks	exon	202670342	202670409	1	-	.	ID=ASrna10454;exon_number=3;gene=LOC100623424-AS4;transcript_id=XM_003358894.2-AS4.1
chr13	Cufflinks	exon	202670506	202670732	1	-	.	ID=ASrna10454;exon_number=4;gene=LOC100623424-AS4;transcript_id=XM_003358894.2-AS4.1
chr13	Cufflinks	exon	202675972	202676106	1	-	.	ID=ASrna10454;exon_number=5;gene=LOC100623424-AS4;transcript_id=XM_003358894.2-AS4.1
chr13	Cufflinks	gene	202668532	202676107	1000	-	.	ID=gene18545-AS4;Name=LOC100623424-AS4
chr13	Cufflinks	transcript	202668532	202676107	1000	-	.	ID=ASrna10454;gene=Name=LOC100623424-AS4;transcript_id=XM_003358894.2-AS4.1
chr13	Cufflinks	exon	202668532	202669234	1000	-	.	ID=ASrna10454;exon_number=1;gene=LOC100623424-AS4;transcript_id=XM_003358894.2-AS4.1
chr13	Cufflinks	exon	202669852	202670214	1000	-	.	ID=ASrna10454;exon_number=2;gene=LOC100623424-AS4;transcript_id=XM_003358894.2-AS4.1
chr13	Cufflinks	exon	202670342	202670409	1000	-	.	ID=ASrna10454;exon_number=3;gene=LOC100623424-AS4;transcript_id=XM_003358894.2-AS4.1
chr13	Cufflinks	exon	202670506	202670732	1000	-	.	ID=ASrna10454;exon_number=4;gene=LOC100623424-AS4;transcript_id=XM_003358894.2-AS4.1
chr13	Cufflinks	exon	202671479	202671653	1000	-	.	ID=ASrna10454;exon_number=5;gene=LOC100623424-AS4;transcript_id=XM_003358894.2-AS4.1
chr13	Cufflinks	exon	202675972	202676107	1000	-	.	ID=ASrna10454;exon_number=6;gene=LOC100623424-AS4;transcript_id=XM_003358894.2-AS4.1
chr13	Cufflinks	gene	217191508	217191756	1000	+	.	ID=gene18686-AS1;Name=LOC100623014-AS1
chr13	Cufflinks	transcript	217191508	217191756	1000	+	.	ID=ASrna10542;gene=Name=LOC100623014-AS1;transcript_id=XM_003359000.2-AS1.1
chr13	Cufflinks	exon	217191508	217191756	1000	+	.	ID=ASrna10542;exon_number=1;gene=LOC100623014-AS1;transcript_id=XM_003359000.2-AS1.1
chr13	Cufflinks	gene	217096219	217097047	1000	+	.	ID=gene18682-AS1;Name=LOC100622032-AS1
chr13	Cufflinks	transcript	217096219	217097047	1000	+	.	ID=ASrna10574;gene=Name=LOC100622032-AS1;transcript_id=XM_003358992.1-AS1.1
chr13	Cufflinks	exon	217096219	217097047	1000	+	.	ID=ASrna10574;exon_number=1;gene=LOC100622032-AS1;transcript_id=XM_003358992.1-AS1.1
chr13	Cufflinks	gene	217097165	217098853	1000	+	.	ID=gene18682-AS2;Name=LOC100622032-AS2
chr13	Cufflinks	transcript	217097165	217098853	1000	+	.	ID=ASrna10575;gene=Name=LOC100622032-AS2;transcript_id=XM_003358992.1-AS2.1
chr13	Cufflinks	exon	217097165	217098853	1000	+	.	ID=ASrna10575;exon_number=1;gene=LOC100622032-AS2;transcript_id=XM_003358992.1-AS2.1
chr13	Cufflinks	gene	217099027	217100368	1000	+	.	ID=gene18682-AS3;Name=LOC100622032-AS3
chr13	Cufflinks	transcript	217099027	217100368	1000	+	.	ID=ASrna10576;gene=Name=LOC100622032-AS3;transcript_id=XM_003358992.1-AS3.1
chr13	Cufflinks	exon	217099027	217100368	1000	+	.	ID=ASrna10576;exon_number=1;gene=LOC100622032-AS3;transcript_id=XM_003358992.1-AS3.1
chr13	Cufflinks	gene	217100484	217101091	1000	+	.	ID=gene18682-AS4;Name=LOC100622032-AS4
chr13	Cufflinks	transcript	217100484	217101091	1000	+	.	ID=ASrna10577;gene=Name=LOC100622032-AS4;transcript_id=XM_003358992.1-AS4.1
chr13	Cufflinks	exon	217100484	217101091	1000	+	.	ID=ASrna10577;exon_number=1;gene=LOC100622032-AS4;transcript_id=XM_003358992.1-AS4.1
chr13	Cufflinks	gene	218463169	218463834	1000	+	.	ID=gene18714-AS1;Name=MCM3AP-AS1
chr13	Cufflinks	transcript	218463169	218463834	1000	+	.	ID=ASrna10738;gene=Name=MCM3AP-AS1;transcript_id=XM_003483371.1-AS1.1
chr13	Cufflinks	exon	218463169	218463834	1000	+	.	ID=ASrna10738;exon_number=1;gene=MCM3AP-AS1;transcript_id=XM_003483371.1-AS1.1
chr14	Cufflinks	gene	11095710	11095791	1000	+	.	ID=gene18813-AS1;Name=LOC100155094-AS1
chr14	Cufflinks	transcript	11095710	11095791	1000	+	.	ID=ASrna10755;gene=Name=LOC100155094-AS1;transcript_id=XM_003483393.1-AS1.1
chr14	Cufflinks	exon	11095710	11095791	1000	+	.	ID=ASrna10755;exon_number=1;gene=LOC100155094-AS1;transcript_id=XM_003483393.1-AS1.1
chr14	Cufflinks	gene	7347234	7348872	1000	-	.	ID=gene18774-AS1;Name=KIAA1967-AS1
chr14	Cufflinks	transcript	7347234	7348872	1000	-	.	ID=ASrna10765;gene=Name=KIAA1967-AS1;transcript_id=NM_001206340.1-AS1.1
chr14	Cufflinks	exon	7347234	7348872	1000	-	.	ID=ASrna10765;exon_number=1;gene=KIAA1967-AS1;transcript_id=NM_001206340.1-AS1.1
chr14	Cufflinks	gene	7354351	7403600	1	-	.	ID=gene18774-AS1;Name=KIAA1967-AS1
chr14	Cufflinks	transcript	7354351	7403600	1	-	.	ID=ASrna10765;gene=Name=KIAA1967-AS1;transcript_id=NM_001206340.1-AS1.1
chr14	Cufflinks	exon	7354351	7355426	1	-	.	ID=ASrna10765;exon_number=1;gene=KIAA1967-AS1;transcript_id=NM_001206340.1-AS1.1
chr14	Cufflinks	exon	7358156	7358290	1	-	.	ID=ASrna10765;exon_number=2;gene=KIAA1967-AS1;transcript_id=NM_001206340.1-AS1.1
chr14	Cufflinks	exon	7358413	7358554	1	-	.	ID=ASrna10765;exon_number=3;gene=KIAA1967-AS1;transcript_id=NM_001206340.1-AS1.1
chr14	Cufflinks	exon	7364800	7364840	1	-	.	ID=ASrna10765;exon_number=4;gene=KIAA1967-AS1;transcript_id=NM_001206340.1-AS1.1
chr14	Cufflinks	exon	7365341	7365477	1	-	.	ID=ASrna10765;exon_number=5;gene=KIAA1967-AS1;transcript_id=NM_001206340.1-AS1.1
chr14	Cufflinks	exon	7368746	7368807	1	-	.	ID=ASrna10765;exon_number=6;gene=KIAA1967-AS1;transcript_id=NM_001206340.1-AS1.1
chr14	Cufflinks	exon	7369206	7369246	1	-	.	ID=ASrna10765;exon_number=7;gene=KIAA1967-AS1;transcript_id=NM_001206340.1-AS1.1
chr14	Cufflinks	exon	7370400	7370556	1	-	.	ID=ASrna10765;exon_number=8;gene=KIAA1967-AS1;transcript_id=NM_001206340.1-AS1.1
chr14	Cufflinks	exon	7376405	7376453	1	-	.	ID=ASrna10765;exon_number=9;gene=KIAA1967-AS1;transcript_id=NM_001206340.1-AS1.1
chr14	Cufflinks	exon	7403548	7403600	1	-	.	ID=ASrna10765;exon_number=10;gene=KIAA1967-AS1;transcript_id=NM_001206340.1-AS1.1
chr14	Cufflinks	gene	7354351	7403633	1000	-	.	ID=gene18774-AS1;Name=KIAA1967-AS1
chr14	Cufflinks	transcript	7354351	7403633	1000	-	.	ID=ASrna10765;gene=Name=KIAA1967-AS1;transcript_id=NM_001206340.1-AS1.1
chr14	Cufflinks	exon	7354351	7355426	1000	-	.	ID=ASrna10765;exon_number=1;gene=KIAA1967-AS1;transcript_id=NM_001206340.1-AS1.1
chr14	Cufflinks	exon	7358156	7358290	1000	-	.	ID=ASrna10765;exon_number=2;gene=KIAA1967-AS1;transcript_id=NM_001206340.1-AS1.1
chr14	Cufflinks	exon	7358413	7358554	1000	-	.	ID=ASrna10765;exon_number=3;gene=KIAA1967-AS1;transcript_id=NM_001206340.1-AS1.1
chr14	Cufflinks	exon	7364800	7364840	1000	-	.	ID=ASrna10765;exon_number=4;gene=KIAA1967-AS1;transcript_id=NM_001206340.1-AS1.1
chr14	Cufflinks	exon	7365341	7365477	1000	-	.	ID=ASrna10765;exon_number=5;gene=KIAA1967-AS1;transcript_id=NM_001206340.1-AS1.1
chr14	Cufflinks	exon	7368746	7368807	1000	-	.	ID=ASrna10765;exon_number=6;gene=KIAA1967-AS1;transcript_id=NM_001206340.1-AS1.1
chr14	Cufflinks	exon	7369206	7369246	1000	-	.	ID=ASrna10765;exon_number=7;gene=KIAA1967-AS1;transcript_id=NM_001206340.1-AS1.1
chr14	Cufflinks	exon	7376405	7376453	1000	-	.	ID=ASrna10765;exon_number=8;gene=KIAA1967-AS1;transcript_id=NM_001206340.1-AS1.1
chr14	Cufflinks	exon	7403548	7403633	1000	-	.	ID=ASrna10765;exon_number=9;gene=KIAA1967-AS1;transcript_id=NM_001206340.1-AS1.1
chr14	Cufflinks	gene	7345454	7346545	1000	-	.	ID=gene18774-AS2;Name=KIAA1967-AS2
chr14	Cufflinks	transcript	7345454	7346545	1000	-	.	ID=ASrna10768;gene=Name=KIAA1967-AS2;transcript_id=NM_001206340.1-AS2.1
chr14	Cufflinks	exon	7345454	7346545	1000	-	.	ID=ASrna10768;exon_number=1;gene=KIAA1967-AS2;transcript_id=NM_001206340.1-AS2.1
chr14	Cufflinks	gene	7351014	7351538	1000	-	.	ID=gene18774-AS3;Name=KIAA1967-AS3
chr14	Cufflinks	transcript	7351014	7351538	1000	-	.	ID=ASrna10769;gene=Name=KIAA1967-AS3;transcript_id=NM_001206340.1-AS3.1
chr14	Cufflinks	exon	7351014	7351538	1000	-	.	ID=ASrna10769;exon_number=1;gene=KIAA1967-AS3;transcript_id=NM_001206340.1-AS3.1
chr14	Cufflinks	gene	13258183	13258694	1000	-	.	ID=gene18835-AS1;Name=PNOC-AS1
chr14	Cufflinks	transcript	13258183	13258694	1000	-	.	ID=ASrna10858;gene=Name=PNOC-AS1;transcript_id=NM_001244476.1-AS1.1
chr14	Cufflinks	exon	13258183	13258694	1000	-	.	ID=ASrna10858;exon_number=1;gene=PNOC-AS1;transcript_id=NM_001244476.1-AS1.1
chr14	Cufflinks	gene	13258868	13259070	1000	-	.	ID=gene18835-AS2;Name=PNOC-AS2
chr14	Cufflinks	transcript	13258868	13259070	1000	-	.	ID=ASrna10859;gene=Name=PNOC-AS2;transcript_id=NM_001244476.1-AS2.1
chr14	Cufflinks	exon	13258868	13259070	1000	-	.	ID=ASrna10859;exon_number=1;gene=PNOC-AS2;transcript_id=NM_001244476.1-AS2.1
chr14	Cufflinks	gene	13260796	13261281	1000	-	.	ID=gene18835-AS3;Name=PNOC-AS3
chr14	Cufflinks	transcript	13260796	13261281	1000	-	.	ID=ASrna10860;gene=Name=PNOC-AS3;transcript_id=NM_001244476.1-AS3.1
chr14	Cufflinks	exon	13260796	13261281	1000	-	.	ID=ASrna10860;exon_number=1;gene=PNOC-AS3;transcript_id=NM_001244476.1-AS3.1
chr14	Cufflinks	gene	13263520	13271173	1000	-	.	ID=gene18835-AS4;Name=PNOC-AS4
chr14	Cufflinks	transcript	13263520	13271173	1000	-	.	ID=ASrna10861;gene=Name=PNOC-AS4;transcript_id=NM_001244476.1-AS4.1
chr14	Cufflinks	exon	13263520	13263815	1000	-	.	ID=ASrna10861;exon_number=1;gene=PNOC-AS4;transcript_id=NM_001244476.1-AS4.1
chr14	Cufflinks	exon	13271117	13271173	1000	-	.	ID=ASrna10861;exon_number=2;gene=PNOC-AS4;transcript_id=NM_001244476.1-AS4.1
chr14	Cufflinks	gene	13263520	13271173	689	-	.	ID=gene18835-AS4;Name=PNOC-AS4
chr14	Cufflinks	transcript	13263520	13271173	689	-	.	ID=ASrna10862;gene=Name=PNOC-AS4;transcript_id=NM_001244476.1-AS4.2
chr14	Cufflinks	exon	13263520	13263815	689	-	.	ID=ASrna10862;exon_number=1;gene=PNOC-AS4;transcript_id=NM_001244476.1-AS4.2
chr14	Cufflinks	exon	13264166	13264268	689	-	.	ID=ASrna10862;exon_number=2;gene=PNOC-AS4;transcript_id=NM_001244476.1-AS4.2
chr14	Cufflinks	exon	13271117	13271173	689	-	.	ID=ASrna10862;exon_number=3;gene=PNOC-AS4;transcript_id=NM_001244476.1-AS4.2
chr14	Cufflinks	gene	13266677	13266964	1000	-	.	ID=gene18835-AS5;Name=PNOC-AS5
chr14	Cufflinks	transcript	13266677	13266964	1000	-	.	ID=ASrna10863;gene=Name=PNOC-AS5;transcript_id=NM_001244476.1-AS5.1
chr14	Cufflinks	exon	13266677	13266964	1000	-	.	ID=ASrna10863;exon_number=1;gene=PNOC-AS5;transcript_id=NM_001244476.1-AS5.1
chr14	Cufflinks	gene	13268184	13268321	1000	-	.	ID=gene18835-AS6;Name=PNOC-AS6
chr14	Cufflinks	transcript	13268184	13268321	1000	-	.	ID=ASrna10864;gene=Name=PNOC-AS6;transcript_id=NM_001244476.1-AS6.1
chr14	Cufflinks	exon	13268184	13268321	1000	-	.	ID=ASrna10864;exon_number=1;gene=PNOC-AS6;transcript_id=NM_001244476.1-AS6.1
chr14	Cufflinks	gene	13270120	13270241	1000	-	.	ID=gene18835-AS7;Name=PNOC-AS7
chr14	Cufflinks	transcript	13270120	13270241	1000	-	.	ID=ASrna10865;gene=Name=PNOC-AS7;transcript_id=NM_001244476.1-AS7.1
[truncated: 4,740 more rows]
