# Supplementary material for: Transcriptome Analysis Reveals that Vitamin A Metabolism in the Liver Affects Feed Efficiency in Pigs
Source: G3 (Bethesda). 2016 Sep 14;6(11):3615–24. doi: 10.1534/g3.116.032839 (PMC5100860; doi:10.1534/g3.116.032839)
Supplement: Supplemental Material [file supp_g3.116.032839_FileS2.xls]

## Sheet: Sheet1
ID	logFC	logCPM	LR	PValue	FDR
linc-ssct3489	-2.53076	2.15248	31.1412	2.3993e-08	6.66547e-06
linc-ssct6167	-2.2356	1.59019	20.0281	7.63118e-06	0.000890717
linc-ssct1651	-2.1566	1.80085	20.623	5.59206e-06	0.000696988
linc-ssct6159	-1.85689	3.3326	26.1518	3.15598e-07	6.5358e-05
linc-ssct6319	-1.75611	3.19815	23.069	1.56287e-06	0.0002542
linc-ssct6323	-1.74892	3.19282	22.8721	1.73151e-06	0.000271021
linc-ssct6321	-1.7072	2.86821	20.2288	6.87118e-06	0.000833269
linc-ssct3820	-1.67755	1.75745	13.3993	0.000251723	0.012145
linc-ssct6320	-1.6726	3.2457	21.3449	3.83634e-06	0.000501369
linc-ssct4230	-1.64484	1.75032	12.8754	0.000332933	0.0149887
linc-ssct0574	-1.63327	2.83279	18.3657	1.82309e-05	0.00185913
linc-ssct0575	-1.61819	2.79012	17.857	2.38137e-05	0.00224165
linc-ssct6322	-1.61519	2.93421	18.6141	1.60034e-05	0.00169623
linc-ssct2705	-1.54608	2.17734	13.5984	0.000226373	0.011203
linc-ssct1775	-1.51485	5.28621	23.0177	1.60516e-06	0.0002542
linc-ssct3117	-1.51401	3.45545	18.5456	1.65888e-05	0.0017177
linc-ssct3118	-1.51401	3.45545	18.5456	1.65888e-05	0.0017177
linc-ssct4330	-1.50787	1.77724	11.184	0.000825048	0.0281576
linc-ssct2883	-1.50666	1.43003	9.54853	0.0020011	0.0451202
linc-ssct5281	-1.3629	3.3256	14.8757	0.000114833	0.00729133
linc-ssct1649	1.42388	1.67396	9.56148	0.00198703	0.0451202
linc-ssct1647	1.42847	1.85117	10.3947	0.00126376	0.0342073
linc-ssct0074	1.5225	1.47942	10.0438	0.0015286	0.0388969
linc-ssct5501	1.55916	1.58725	10.9164	0.000953148	0.029919
linc-ssct5436	1.61656	1.39479	10.6553	0.00109756	0.0318412
linc-ssct3660	1.63887	2.5056	17.0336	3.67237e-05	0.00312018
linc-ssct3976	2.34274	2.05979	26.7583	2.30564e-07	5.01964e-05
linc-ssct5500	4.05127	2.90829	76.951	1.7525e-18	4.71809e-15
XM_003481282.1-AS1.1	-3.11148	8.99921	93.8897	3.33602e-22	1.49687e-18
XM_003122843.3-AS1.1	-2.73792	2.59969	40.9776	1.53984e-10	8.63658e-08
XM_003480614.1-AS1.1	-2.49772	2.21049	31.0566	2.50617e-08	6.74711e-06
XM_001926397.3-AS7.1	-2.4906	1.54778	23.2863	1.39587e-06	0.000240895
XM_003358629.1-AS2.3	-2.34003	1.66578	22.3509	2.27106e-06	0.000339675
NM_001114279.1-AS11.1	-2.20615	1.68807	20.5698	5.74974e-06	0.000703611
NM_001105294.1-AS8.1	-2.19028	1.55711	19.0932	1.24489e-05	0.00137357
NM_001114279.1-AS3.2	-2.12302	6.11834	45.015	1.95534e-11	1.42915e-08
LOC100627285-AS1	-2.09202	3.7081	34.9839	3.32443e-09	1.39844e-06
XM_003358380.1-AS1.1	-2.02384	1.53779	16.6798	4.42495e-05	0.00355153
XM_003122045.3-AS5.1	-1.92602	0.761549	9.89758	0.00165496	0.0405479
NM_213785.1-AS3.1	-1.90772	4.28729	32.2702	1.34152e-08	4.19959e-06
XM_003358349.2-AS1.1	-1.8971	1.54557	14.9837	0.000108445	0.00691836
XM_001926519.3-AS14.1	-1.8254	1.30973	12.4521	0.000417519	0.0174001
XM_003356290.2-AS2.1	-1.7833	1.91742	15.8668	6.79588e-05	0.00491824
NM_001166044.1-AS1.1	-1.78239	1.82899	15.275	9.29396e-05	0.00619336
XM_003132570.3-AS2.1	-1.76594	1.81543	14.994	0.000107852	0.00691334
NM_001105294.1-AS13.1	-1.73197	1.52089	12.6511	0.000375351	0.0164045
XM_003358366.2-AS1.1	-1.71337	3.27537	22.4736	2.13056e-06	0.000329649
XM_003129213.3-AS7.1	-1.6851	1.57903	12.4068	0.000427779	0.0177102
NM_213785.1-AS2.1	-1.68124	3.59463	23.0989	1.53882e-06	0.0002542
XR_115876.2-AS1.1	-1.63718	2.82532	18.4621	1.73315e-05	0.00178091
XM_003358267.2-AS2.1	-1.63155	1.66007	12.1863	0.000481415	0.0193258
XM_003483480.1-AS1.2	-1.61795	1.21267	9.63777	0.00190617	0.0441517
XM_003359508.2-AS1.1	-1.58174	1.78328	12.1455	0.000492058	0.0194811
XM_003132887.3-AS2.1	-1.55941	3.85574	20.8297	5.01973e-06	0.000637458
XM_003132269.3-AS2.1	-1.53393	1.45127	9.94677	0.00161132	0.0400183
XR_131088.1-AS2.1	-1.47872	3.61465	18.2411	1.94633e-05	0.00194071
XR_131088.1-AS1.1	-1.44411	3.05167	15.5522	8.02584e-05	0.00558296
XM_003124671.3-AS2.1	-1.41694	1.93836	10.6282	0.00111375	0.0321722
NM_001243592.1-AS1.1	-1.37976	2.18149	11.1162	0.000855761	0.0285369
NM_001142843.1-AS9.1	-1.37916	3.66386	16.1334	5.90339e-05	0.00433906
XM_003357831.2-AS10.1	-1.35672	4.73815	17.8589	2.37904e-05	0.00224165
NM_001105294.1-AS7.1	-1.34744	2.57767	12.0763	0.000510672	0.019954
XM_003130600.3-AS5.1	-1.34522	3.74415	15.6416	7.65516e-05	0.00542348
NM_214056.1-AS3.1	1.44957	6.12196	22.058	2.64541e-06	0.000380501
XM_003359961.2-AS1.1	1.55232	2.27884	14.4008	0.000147737	0.00859985
XM_003126577.2-AS1.1	1.56821	1.36181	9.91621	0.00163829	0.0403163
XM_003127358.3-AS1.1	1.62948	1.14408	9.43982	0.00212325	0.0474768
XM_001925338.4-AS1.1	2.00236	2.69129	25.4345	4.57661e-07	8.97831e-05
XM_001929103.3	-3.20443	2.62366	51.8056	6.12753e-13	6.87355e-10
XM_003133832.3	-2.61696	3.7766	51.3074	7.89773e-13	7.59367e-10
XM_003359189.2	-2.42687	1.62497	23.1985	1.46109e-06	0.000245847
XM_003359949.1	-2.39389	2.66104	33.6955	6.44492e-09	2.22449e-06
XM_001924841.4	-2.37634	6.35065	55.61	8.83725e-14	1.32176e-10
XM_001927275.2	-2.29347	2.6872	31.6702	1.82705e-08	5.58953e-06
XM_003482298.1	-2.28558	7.16453	53.0223	3.29781e-13	4.03562e-10
XM_003481260.1	-2.27149	3.08516	34.8976	3.47505e-09	1.41751e-06
XM_003482677.1	-2.25532	0.810423	13.1933	0.000280954	0.0131317
XM_003121287.2	-2.2484	2.09909	25.1428	5.32369e-07	0.000102375
XM_003130428.3	-2.23825	2.16438	25.7122	3.96324e-07	8.0832e-05
NM_001244130.1	-2.21171	1.85228	22.1977	2.45969e-06	0.000363845
XM_003127906.1	-2.14206	2.49581	26.9228	2.11746e-07	4.83105e-05
XM_003480425.1	-2.10471	2.75154	28.2229	1.08117e-07	2.50925e-05
XM_003480617.1	-2.08522	5.58092	42.4286	7.33095e-11	4.46458e-08
NM_001044604.1	-2.03648	7.4632	43.2274	4.87324e-11	3.27993e-08
XM_003129627.3	-2.01233	2.1935	21.7078	3.1749e-06	0.00044518
XM_003128394.1	-2.0063	3.94998	33.7507	6.26459e-09	2.21915e-06
NM_214135.1	-1.98506	4.74165	36.3431	1.65467e-09	7.18499e-07
XR_131222.1	-1.96333	2.12101	20.1932	7.00003e-06	0.000841316
XM_003124538.3	-1.9623	1.17657	13.1407	0.000288943	0.0133201
XM_003134646.3	-1.96076	4.17535	33.3778	7.58845e-09	2.5537e-06
XM_003354621.1	-1.95439	5.30429	37.0285	1.16413e-09	5.37721e-07
XM_003481137.1	-1.94508	2.13773	20.1023	7.34066e-06	0.000866777
NM_214424.1	-1.94357	6.93862	39.2814	3.66918e-10	1.89965e-07
XM_003357284.2	-1.92997	1.80051	17.3511	3.1072e-05	0.00276993
XM_001928845.4	-1.87088	2.28807	19.9866	7.79871e-06	0.000897251
XM_003127782.3	-1.84792	2.97001	23.8351	1.04949e-06	0.000188363
XM_003129765.3	-1.84136	2.2711	19.2403	1.15255e-05	0.00129287
XM_003355619.1	-1.82447	1.79227	15.6703	7.54006e-05	0.00537019
XM_003132328.3	-1.81669	4.99139	31.6111	1.8835e-08	5.63417e-06
XM_003131013.3	-1.80422	6.89176	34.0823	5.28289e-09	1.92339e-06
XM_003133813.2	-1.78677	2.32678	18.6938	1.53484e-05	0.00164836
XM_003126425.2	-1.75231	5.80128	31.1194	2.42633e-08	6.66547e-06
XM_003126426.2	-1.75231	5.80128	31.1194	2.42633e-08	6.66547e-06
XM_003357646.2	-1.74801	1.87794	15.0696	0.000103618	0.00670577
XR_135282.1	-1.74323	1.68323	13.7896	0.000204463	0.0105545
XM_001929029.4	-1.73691	5.17077	29.5091	5.56538e-08	1.38733e-05
XM_003121502.3	-1.73003	3.35897	23.2451	1.4261e-06	0.000242997
XM_003482667.1	-1.72617	2.153	16.4428	5.01391e-05	0.0038567
XM_003358698.1	-1.70521	1.56259	12.6351	0.000378571	0.0164789
XM_003356956.1	-1.6516	3.01688	19.7533	8.8111e-06	0.00100514
XM_003130545.3	-1.61807	2.50887	16.5782	4.6685e-05	0.00367501
XM_001926607.3	-1.60199	1.78063	12.4636	0.000414949	0.0173467
XM_003356955.1	-1.58691	2.91577	17.9199	2.30394e-05	0.00219953
NM_001044552.1	-1.56105	6.22647	25.4766	4.47783e-07	8.97831e-05
XM_001927794.3	-1.55428	2.8586	16.8586	4.02714e-05	0.00326562
XM_003353618.2	-1.55388	6.4243	25.4237	4.60221e-07	8.97831e-05
NM_001097501.1	-1.54595	1.89139	12.1562	0.000489243	0.0194811
XM_003359996.1	-1.5381	2.10659	13.1494	0.000287611	0.0133201
XR_130585.1	-1.53347	1.90683	12.1278	0.000496744	0.019609
XM_003480549.1	-1.53068	2.94034	16.8813	3.97926e-05	0.00324635
XM_003354186.1	-1.52391	3.18965	17.773	2.48886e-05	0.00232657
XM_003356227.1	-1.52221	3.62644	19.32	1.10545e-05	0.00125046
XM_003130526.2	-1.51612	1.76926	11.1598	0.000835897	0.0282558
XM_003131916.3	-1.51296	4.96149	22.4163	2.195e-06	0.000331988
XM_003480678.1	-1.51068	2.30478	13.716	0.000212638	0.0108012
XM_003360116.2	-1.50911	3.67853	19.1449	1.21163e-05	0.00134792
NM_001123194.1	-1.5079	12.6608	25.0906	5.46976e-07	0.000103702
XM_003129885.3	-1.50585	1.66567	10.5238	0.00117846	0.033152
XM_003133189.2	-1.50547	1.89468	11.6533	0.00064088	0.0235707
XM_003481617.1	-1.49232	1.49986	9.6604	0.00188283	0.0438491
XM_003356458.1	-1.47854	2.15128	12.4411	0.000419986	0.0174489
XM_003481403.1	-1.47816	2.61368	14.4654	0.000142759	0.00855986
XM_003359374.1	-1.47553	1.8259	10.9243	0.00094911	0.029919
XR_131130.2	-1.47474	2.45622	13.6634	0.000218677	0.0110524
XM_003123659.1	-1.47395	3.30156	17.1172	3.51418e-05	0.00305787
NM_001243698.1	-1.46153	7.25192	23.0581	1.57175e-06	0.0002542
XM_003480679.1	-1.46072	2.28939	12.8398	0.000339317	0.0151359
XM_001928825.2	-1.46001	3.21584	16.5172	4.82103e-05	0.0037512
XM_003126890.3	-1.45673	2.86853	15.168	9.83585e-05	0.00649022
XM_003130566.1	-1.45246	1.91744	11.0255	0.000898686	0.0289259
XM_003125066.3	-1.44649	3.10198	15.7702	7.15217e-05	0.00512103
XM_003133188.1	-1.44054	1.62185	9.56534	0.00198285	0.0451202
NM_001123138.1	-1.44025	5.76781	21.4641	3.60519e-06	0.000481242
XM_003359376.1	-1.43767	1.67791	9.77376	0.0017702	0.0421746
XM_001926012.1	-1.43314	2.52108	13.3086	0.000264189	0.012522
XM_003482483.1	-1.42883	2.99597	15.0547	0.000104443	0.0067268
XM_003359375.1	-1.41894	1.72993	9.75803	0.00178541	0.0423869
XM_003353317.1	-1.41236	1.65296	9.38125	0.00219216	0.0482459
XR_130248.2	-1.40552	4.19181	18.1084	2.08677e-05	0.0020459
XM_003357022.2	-1.40194	4.74693	19.074	1.2575e-05	0.00137619
XM_003124533.3	-1.39874	1.91914	10.2986	0.0013313	0.0351384
XM_003122592.3	-1.39855	2.36467	12.1567	0.00048913	0.0194811
NM_214120.1	-1.39694	10.3942	21.6126	3.3366e-06	0.000461485
XM_001928695.2	-1.39406	1.86009	9.98875	0.00157499	0.0394071
NM_001243301.1	-1.39162	3.22237	15.0925	0.000102369	0.00668924
XM_001925717.4	-1.38891	3.86366	16.8833	3.97489e-05	0.00324635
XM_001927912.2	-1.38466	3.28173	15.207	9.63446e-05	0.00638864
XM_003480835.1	-1.37925	6.22901	20.1202	7.27246e-06	0.000866323
NM_001130735.1	-1.37764	4.92053	18.6837	1.54293e-05	0.00164836
XM_003121462.3	-1.37539	2.83749	13.512	0.000237039	0.0116028
XM_003123333.1	-1.37209	3.14729	14.5041	0.000139856	0.00855727
XM_003483064.1	-1.36547	2.69974	12.8384	0.000339576	0.0151359
XM_003121091.2	-1.36425	2.4381	11.9032	0.000560367	0.0214293
XM_003483073.1	-1.36245	2.04619	10.3197	0.00131615	0.0348755
XM_003483072.1	-1.35823	2.17659	10.7603	0.00103702	0.0310208
XM_003481798.1	-1.3533	4.6335	17.6007	2.72482e-05	0.00247829
XM_003128679.3	-1.35304	3.28202	14.4287	0.000145565	0.00855986
XR_130430.1	-1.3477	4.00789	16.2952	5.42007e-05	0.00409885
XM_003483506.1	-1.33764	4.54738	17.1353	3.48089e-05	0.00305787
XM_003121903.1	-1.33536	2.26484	10.7749	0.00102884	0.0308445
NM_001244312.1	-1.33508	4.31326	16.614	4.5811e-05	0.00362742
XM_003480488.1	-1.32623	1.97043	9.50694	0.00204697	0.0459237
XM_003124352.3	-1.32411	2.31261	10.7766	0.00102792	0.0308445
XM_001927209.1	-1.32267	5.922	18.3255	1.86203e-05	0.00188457
XM_003355970.1	1.32774	4.62723	17.0015	3.73501e-05	0.00312279
XM_003355971.1	1.32774	4.62723	17.0015	3.73501e-05	0.00312279
XM_003360514.1	1.32891	2.90035	12.9491	0.000320076	0.0145559
XR_135120.1	1.33201	2.75364	12.4963	0.000407764	0.0172066
XM_001928384.2	1.34201	2.15719	10.5036	0.00119143	0.0332735
XM_001926858.2	1.34323	1.87456	9.50715	0.00204673	0.0459237
NM_001199132.1	1.34481	2.95902	13.4227	0.000248599	0.0120374
XM_003125692.2	1.34548	2.07621	10.2669	0.00135437	0.0356774
XM_003360353.1	1.35308	2.27723	11.1561	0.000837571	0.0282558
NM_001130224.1	1.36033	7.07455	20.017	7.67575e-06	0.000890717
XM_003481571.1	1.36718	1.96366	10.1484	0.00144424	0.0373863
XM_003127115.3	1.37428	1.82294	9.63924	0.00190464	0.0441517
XM_003121820.1	1.38147	2.00614	10.5245	0.00117805	0.033152
XM_003129940.1	1.38389	2.12513	11.047	0.000888299	0.0288826
XM_003480989.1	1.39496	1.99035	10.5674	0.00115103	0.0329659
NM_001159615.1	1.39739	8.56817	21.4611	3.61083e-06	0.000481242
NM_214287.1	1.3976	2.78666	13.7569	0.000208052	0.0106182
NM_001243930.1	1.39843	2.10199	11.0734	0.00087575	0.0287524
NM_001243379.1	1.40259	5.92794	20.5731	5.73955e-06	0.000703611
XM_003481689.1	1.40448	2.78467	13.8504	0.000197956	0.0103282
NM_001159613.1	1.40524	4.40456	18.5946	1.61678e-05	0.00170027
XM_003481570.1	1.4073	1.98975	10.8121	0.00100839	0.0306801
XM_003122906.3	1.41532	1.91231	10.6563	0.00109699	0.0318412
NM_001129964.1	1.41773	8.39507	22.0495	2.65709e-06	0.000380501
NM_001163406.1	1.41786	2.52642	13.1665	0.000285003	0.0132748
XM_003124369.3	1.42746	1.96465	10.9091	0.00095694	0.029919
XM_003355481.2	1.439	3.45692	16.9158	3.90759e-05	0.003227
XR_130663.1	1.43931	3.20248	16.085	6.05616e-05	0.00440659
XM_003126130.3	1.44768	1.90256	11.0116	0.000905441	0.0289505
XM_003131814.2	1.45082	2.78601	14.7651	0.000121769	0.00769545
XM_003123147.2	1.45806	1.90995	11.1813	0.000826258	0.0281576
XM_003123148.2	1.45806	1.90995	11.1813	0.000826258	0.0281576
XM_003123149.2	1.45806	1.90995	11.1813	0.000826258	0.0281576
NM_001244450.1	1.45894	1.99123	11.5504	0.000677335	0.0245758
NM_001244449.1	1.47368	2.00097	11.8087	0.000589544	0.022072
NM_001243359.1	1.47625	1.58422	9.92335	0.00163195	0.0402339
NM_001123156.2	1.48528	2.23003	13.0882	0.000297164	0.0136523
XM_003122224.3	1.48885	1.98383	11.9231	0.000554423	0.0212623
XM_003124496.1	1.49431	1.45755	9.55959	0.00198908	0.0451202
NM_214411.1	1.50855	4.62101	21.7602	3.08944e-06	0.000437757
XM_003131911.3	1.51217	1.99798	12.3642	0.000437634	0.0178515
XM_003482938.1	1.51561	5.91265	23.8758	1.02758e-06	0.000186922
XM_003482316.1	1.51899	2.66223	15.5474	8.04617e-05	0.00558296
XM_003358462.1	1.52412	2.03829	12.7752	0.000351244	0.0155019
XR_130707.2	1.52586	1.53483	10.3678	0.00128234	0.0345232
NR_045137.1	1.53821	2.04364	12.9733	0.000315972	0.014467
NM_001243019.1	1.54944	1.92219	12.5294	0.000400604	0.0171192
XM_003129065.2	1.55148	2.30368	14.4284	0.000145588	0.00855986
NM_213784.1	1.55569	2.97757	17.6804	2.61305e-05	0.00240919
NM_213781.1	1.58079	7.34244	26.8477	2.20135e-07	4.93873e-05
XM_003353707.1	1.58115	2.07155	13.7863	0.000204829	0.0105545
XM_003483529.1	1.58186	6.75307	26.558	2.55741e-07	5.46433e-05
XM_003482573.1	1.5898	4.91362	24.6786	6.77311e-07	0.000126629
XM_003129353.1	1.59291	2.29585	15.0706	0.000103566	0.00670577
XM_003132400.2	1.60418	1.52837	11.2384	0.000801207	0.0277965
XM_003127251.2	1.60568	1.21434	9.57459	0.00197289	0.045012
NM_001244104.1	1.61185	1.45137	10.9547	0.000933656	0.0296414
NM_214283.1	1.61327	4.03586	23.0288	1.59593e-06	0.0002542
XM_003480445.1	1.62003	2.79555	18.2057	1.98289e-05	0.00196262
XM_003129352.1	1.62215	2.29734	15.5682	7.95814e-05	0.0055794
XM_003123952.3	1.62965	2.28743	15.7836	7.10155e-05	0.00511198
NM_213831.1	1.63663	1.23008	10.0165	0.00155145	0.0390966
NM_214310.1	1.64256	1.80917	13.2963	0.000265929	0.0125603
NM_001123216.1	1.64753	2.35296	16.4064	5.11129e-05	0.00389141
NM_001198921.1	1.65126	6.41557	28.5266	9.242e-08	2.19147e-05
XM_003481768.1	1.65573	1.42684	11.239	0.000800981	0.0277965
NM_001044555.1	1.65906	5.03058	26.7529	2.31199e-07	5.01964e-05
XM_003126554.2	1.67247	2.54345	17.9864	2.22493e-05	0.00213927
XM_003127962.3	1.67337	2.12563	15.4929	8.28174e-05	0.00568778
NM_001185138.1	1.67689	1.15931	10.0763	0.00150187	0.0384347
XM_003125028.3	1.69332	1.46733	11.8704	0.000570339	0.0216515
XM_003122861.1	1.69365	1.05802	9.67352	0.00186943	0.0436882
NM_001144841.1	1.71111	7.03167	30.9668	2.62483e-08	6.92801e-06
XM_003126879.1	1.72123	2.39373	18.0444	2.15818e-05	0.00209002
NM_001001867.1	1.72856	3.39939	23.363	1.34132e-06	0.000234488
XM_003122341.1	1.75153	1.206	11.1496	0.000840507	0.0282558
XM_003355734.2	1.75424	1.75606	14.6099	0.000132216	0.00823414
NM_001167649.1	1.75462	5.34025	30.507	3.32662e-08	8.61146e-06
XM_003126790.2	1.77385	10.1364	34.0809	5.28679e-09	1.92339e-06
NM_001243655.1	1.77404	6.54841	32.8092	1.01662e-08	3.25825e-06
XM_003126792.3	1.78266	2.65951	20.8378	4.99853e-06	0.000637458
XM_001925360.2	1.81646	1.61372	14.4758	0.000141974	0.00855986
XM_003480355.1	1.81825	1.07985	10.9028	0.000960181	0.029919
XM_003356010.1	1.84292	1.16412	11.8805	0.00056726	0.0216314
NM_001001637.1	1.85062	1.69406	15.5804	7.90691e-05	0.00557251
XM_003482979.1	1.85458	1.27217	12.746	0.000356777	0.0156947
XM_003481815.1	1.86409	2.47097	21.187	4.1659e-06	0.000539203
XM_003481018.1	1.88615	1.37928	13.8865	0.000194184	0.0102506
NM_213753.1	1.90111	0.852449	10.4028	0.00125823	0.0342073
XM_003132055.1	1.90738	6.08298	36.972	1.1984e-09	5.37721e-07
XM_003130262.1	1.91841	2.38988	21.585	3.38483e-06	0.000461485
XM_001925617.2	1.92828	1.82984	17.6378	2.67222e-05	0.00244699
NM_001008688.1	1.96193	5.60601	38.162	6.51079e-10	3.13006e-07
XM_001927177.2	1.96383	3.72646	31.1701	2.36377e-08	6.66547e-06
XM_003483015.1	1.97381	6.20389	39.5468	3.20292e-10	1.72458e-07
XR_130329.1	1.97599	3.30607	29.0619	7.01015e-08	1.7157e-05
XM_001925167.3	2.02471	2.41167	23.8889	1.02061e-06	0.000186922
XM_003356961.1	2.04661	6.29323	42.3508	7.62836e-11	4.46458e-08
XM_003356962.1	2.04979	6.29261	42.4704	7.17611e-11	4.46458e-08
XM_003483650.1	2.05608	0.949304	12.58	0.000389902	0.0167683
XM_003360372.2	2.05696	3.94007	34.6363	3.97416e-09	1.57342e-06
XM_003355479.1	2.09705	3.59182	34.2143	4.93656e-09	1.8986e-06
XM_003124818.1	2.16117	1.91512	22.1746	2.48942e-06	0.000364241
NM_001097431.1	2.22386	7.90426	51.1689	8.47489e-13	7.60537e-10
XM_003359548.2	2.2689	1.76354	22.4272	2.18264e-06	0.000331988
XM_003354732.2	2.30265	4.76393	47.4842	5.54482e-12	4.66493e-09
XM_003131149.3	2.30687	2.08378	26.465	2.68363e-07	5.64442e-05
XM_003482818.1	2.38793	1.42252	20.779	5.1544e-06	0.000648443
XM_003483014.1	2.4356	5.38772	55.3854	9.90692e-14	1.33357e-10
XM_003124914.3	2.43946	1.1667	18.6991	1.53054e-05	0.00164836
NM_214412.1	2.44119	9.76513	61.4946	4.43951e-15	9.05429e-12
XM_003134534.3	2.4717	2.40012	33.2852	7.95881e-09	2.61301e-06
NM_001161755.1	2.4774	1.37406	21.3998	3.72801e-06	0.000491988
NM_214056.1	2.55155	4.00738	51.5768	6.88492e-13	7.12907e-10
XR_135468.1	2.56151	1.29693	21.5798	3.39403e-06	0.000461485
XM_003128759.3	2.64915	1.83691	29.604	5.29957e-08	1.34599e-05
NM_001044527.1	2.74298	2.38471	38.3252	5.98842e-10	2.98556e-07
NM_214396.1	2.78803	1.60623	28.5187	9.27969e-08	2.19147e-05
NM_001243269.1	2.83841	1.19191	23.3835	1.32715e-06	0.000234488
XM_003123981.1	2.89114	2.62802	45.2741	1.71297e-11	1.35637e-08
XM_003126676.2	3.21804	2.20418	44.954	2.01722e-11	1.42915e-08
XR_135160.1	3.24189	4.34648	79.826	4.08872e-19	1.37596e-15
XM_001924431.4	3.34814	2.97885	61.3788	4.70842e-15	9.05429e-12
NM_213855.1	3.89489	2.18144	56.7154	5.03679e-14	8.47503e-11
NM_001243319.1	4.18396	6.91408	145.843	1.40487e-33	1.8911e-29
NM_001167795.1	5.20191	3.99738	133.4	7.39219e-31	4.97531e-27
