# Supplementary material for: Transcriptome Analysis Reveals that Vitamin A Metabolism in the Liver Affects Feed Efficiency in Pigs
Source: G3 (Bethesda). 2016 Sep 14;6(11):3615–24. doi: 10.1534/g3.116.032839 (PMC5100860; doi:10.1534/g3.116.032839)
Supplement: Supplemental Material [file supp_g3.116.032839_FileS3.xls]

## Sheet: cis-NATs
ID	t.value	cor	p.value
XM_003130255.1-AS1.1	9.11943	0.976785	0.00080213
XM_003355720.2-AS1.2	7.56275	0.966765	0.00163845
NM_214344.1-AS5.3	7.3382	0.964808	0.00183591
XM_003358305.2-AS1.1	7.15344	0.963068	0.00202082
NM_001044548.1-AS2.1	6.36736	0.954044	0.00311942
XM_003355720.2-AS1.1	6.09957	0.950223	0.00365496
XM_003355607.2-AS2.1	5.59984	0.941739	0.00499267
NM_001206535.1-AS1.1	5.55002	0.94078	0.00515671
XM_003130726.3-AS1.1	5.26488	0.934822	0.00623378
XM_003482166.1-AS1.1	5.084	0.930582	0.00706097
XM_003121512.3-AS1.1	5.06206	0.930041	0.00717016
XM_003353588.2-AS1.1	4.98001	0.927962	0.00759729
NM_214087.1-AS1.1	4.93487	0.92678	0.00784545
XM_003358734.2-AS1.1	4.79603	0.922964	0.00867329
XM_003481778.1-AS4.1	4.64398	0.918447	0.00970507
NM_001206340.1-AS1.1	4.56827	0.916056	0.0102743
XM_003353588.2-AS5.1	4.50912	0.914116	0.0107473
XM_003355607.2-AS2.2	4.30864	0.907044	0.0125596
NM_001123111.1-AS1.1	4.29023	0.906354	0.0127438
XM_003131915.1-AS1.1	4.13093	0.90006	0.0144829
XM_003130466.3-AS1.1	4.0176	0.89521	0.0158961
XM_003124577.3-AS1.1	3.91378	0.89047	0.0173384
XM_003125460.1-AS2.1	3.90642	0.890122	0.0174464
XM_003125572.3-AS14.1	3.69126	0.879235	0.0209956
XM_003127211.3-AS3.1	3.66413	0.877756	0.021502
NM_214065.1-AS1.1	3.66279	0.877683	0.0215273
XM_003134210.3-AS1.1	3.65336	0.877162	0.0217069
XM_001928116.2-AS1.1	3.64009	0.876424	0.0219629
XM_003357198.1-AS4.1	3.61597	0.875067	0.0224373
XM_001925997.2-AS1.1	3.57067	0.872462	0.0233617
XM_003483885.1-AS1.1	3.50692	0.868665	0.0247408
XM_003355351.2-AS2.1	3.49804	0.868123	0.0249404
XR_130927.2-AS1.1	3.48635	0.867406	0.0252062
XM_003130355.1-AS1.1	3.47308	0.866585	0.0255121
XM_003121095.2-AS1.1	3.45952	0.865739	0.025829
XM_003124253.3-AS1.1	3.39939	0.861894	0.0272927
XM_003124538.3-AS4.1	3.38501	0.860953	0.0276571
XM_003481195.1-AS1.1	3.36822	0.859841	0.0280901
XM_003124557.3-AS4.1	3.34083	0.858002	0.0288136
XM_003132075.3-AS1.1	3.30798	0.855752	0.0297105
XM_003125713.1-AS1.1	3.2855	0.854184	0.0303434
XM_003359648.2-AS1.1	3.28067	0.853843	0.0304816
XM_003481778.1-AS1.1	3.26864	0.852991	0.0308287
XM_003354207.1-AS3.1	3.23226	0.850374	0.0319072
XM_003123646.2-AS5.1	3.20661	0.848489	0.0326944
XM_003127543.2-AS5.1	3.17638	0.846226	0.0336517
XM_003359817.2-AS1.1	3.17585	0.846186	0.0336687
XM_001924630.3-AS3.1	3.16881	0.845652	0.0338963
NM_001044548.1-AS1.1	3.07389	0.838198	0.037152
XM_003134401.3-AS1.1	3.05048	0.836284	0.0380105
XM_003123796.2-AS1.1	3.0367	0.835143	0.0385267
XM_003481689.1-AS2.1	2.9358	0.826448	0.0425668
XM_003483246.1-AS1.1	2.92296	0.825297	0.0431158
XR_130946.1-AS1.1	2.89765	0.822998	0.0442221
XM_003359985.2-AS1.1	2.86679	0.820138	0.0456162
XM_003125562.3-AS1.1	2.82543	0.816208	0.0475653
XM_003355255.1-AS5.1	2.82112	0.815792	0.0477735
NM_001244186.1-AS1.1	2.81942	0.815627	0.0478565
XM_003481033.1-AS1.1	2.80957	0.81467	0.0483382
XM_003483885.1-AS3.1	2.80336	0.814063	0.0486448
XM_003357198.1-AS6.1	2.803	0.814028	0.0486625
XM_003127240.2-AS1.1	-2.78611	-0.812363	0.0495083
XM_003126427.2-AS2.1	-2.88032	-0.821399	0.0449987
XR_135185.1-AS1.1	-2.88259	-0.82161	0.0448959
XM_003130600.3-AS7.1	-2.90721	-0.823871	0.0438001
XM_003125946.3-AS2.1	-2.90981	-0.824107	0.0436865
XM_003130600.3-AS6.1	-2.91684	-0.824745	0.0433801
XM_003353411.2-AS1.1	-3.02529	-0.83419	0.0389602
XM_003360023.1-AS1.1	-3.12056	-0.841923	0.0355075
XM_001926519.3-AS14.1	-3.1235	-0.842154	0.0354066
XM_003357809.1-AS1.1	-3.1308	-0.842725	0.0351581
XM_003359372.1-AS3.1	-3.13559	-0.843098	0.0349962
XM_003128923.3-AS1.1	-3.24937	-0.851613	0.0313943
XM_003126427.2-AS4.1	-3.26434	-0.852686	0.0309537
XR_135385.1-AS1.1	-3.27669	-0.853562	0.0305959
NM_001105294.1-AS3.1	-3.38748	-0.861115	0.027594
XM_003130600.3-AS5.1	-3.40253	-0.862099	0.0272138
XM_003358629.1-AS2.2	-3.47031	-0.866412	0.0255765
NM_001105294.1-AS18.1	-3.48535	-0.867344	0.025229
XM_003131583.3-AS2.1	-3.75175	-0.882444	0.0199169
XM_003130600.3-AS4.1	-3.84169	-0.886997	0.0184329
XM_003358752.2-AS11.1	-3.86206	-0.887994	0.0181155
XM_003358752.2-AS6.1	-3.86468	-0.888121	0.0180752
XM_003355720.2-AS2.1	-4.24922	-0.904789	0.0131662
XM_003358629.1-AS3.1	-4.43034	-0.911432	0.011419
XM_003480614.1-AS1.1	-5.16044	-0.932421	0.00669599
XM_003358629.1-AS2.1	-5.18702	-0.933044	0.00657449
NM_001166044.1-AS1.1	-5.29874	-0.935574	0.00609237
XM_003124671.3-AS1.1	-5.54809	-0.940742	0.0051632
XM_001924973.2-AS5.1	-9.17981	-0.977079	0.000782018
XM_003356004.1-AS2.1	-12.4448	-0.987331	0.000239734

## Sheet: lncRNAs
lncRNA	gene	t.value	cor	p.value
NM_214120.1	linc-ssct1775	20.3359	0.995199	3.45e-05
XM_003124352.3	linc-ssct4230	19.9602	0.995018	3.72e-05
XM_003122592.3	linc-ssct4330	19.1885	0.994612	4.35e-05
XM_003125066.3	linc-ssct2705	19.0619	0.994541	4.46e-05
XM_003480679.1	linc-ssct4330	18.128	0.993969	5.44e-05
XM_003134646.3	linc-ssct1775	18.0059	0.993888	5.59e-05
XM_003480678.1	linc-ssct4330	17.8871	0.993807	5.74e-05
XM_003353618.2	linc-ssct1775	16.5649	0.99279	7.78e-05
XM_003121462.3	linc-ssct1775	15.3252	0.991592	0.000105754
XM_001929029.4	linc-ssct6321	14.5111	0.990635	0.000131136
NM_001097431.1	linc-ssct5501	14.47	0.990583	0.000132609
XM_003481617.1	linc-ssct1775	14.1458	0.990153	0.00014498
XM_001929029.4	linc-ssct6322	13.9355	0.989858	0.000153779
XR_135282.1	linc-ssct6159	13.754	0.989592	0.000161914
XM_003129765.3	linc-ssct6321	13.5861	0.989338	0.00016992
NM_001244312.1	linc-ssct2705	13.5517	0.989284	0.000171624
XM_003357284.2	linc-ssct6159	13.5323	0.989254	0.000172589
XM_001929103.3	linc-ssct1775	13.4454	0.989117	0.000177015
XM_001929029.4	linc-ssct1775	13.3026	0.988886	0.000184593
XM_001928825.2	linc-ssct1775	13.1391	0.988613	0.000193775
NM_001001867.1	linc-ssct5501	13.0383	0.988439	0.000199722
NM_213753.1	linc-ssct3660	12.7552	0.987929	0.000217679
NM_001097431.1	linc-ssct5500	12.644	0.98772	0.000225281
XM_003129765.3	linc-ssct6322	12.5119	0.987464	0.000234738
XM_003121502.3	linc-ssct4330	12.4465	0.987334	0.000239609
XM_003355970.1	linc-ssct3660	12.4261	0.987294	0.000241154
XM_003355971.1	linc-ssct3660	12.4261	0.987294	0.000241154
NM_001243698.1	linc-ssct1775	12.3297	0.987098	0.000248622
XM_003483064.1	linc-ssct6159	12.2895	0.987015	0.000251817
XM_003129765.3	linc-ssct3489	11.8604	0.986078	0.000289366
NM_213855.1	linc-ssct5436	11.8394	0.98603	0.000291377
XM_001929103.3	linc-ssct6321	11.764	0.985854	0.000298738
XM_003128394.1	linc-ssct6323	11.534	0.985297	0.000322688
XM_003481260.1	linc-ssct2705	11.4761	0.985151	0.000329079
XM_003356227.1	linc-ssct1775	11.1694	0.984344	0.000365746
XM_001929103.3	linc-ssct6322	11.1666	0.984336	0.000366104
XM_003128394.1	linc-ssct6320	11.1452	0.984278	0.000368842
NM_001243019.1	linc-ssct5501	11.1149	0.984194	0.000372778
XM_003128394.1	linc-ssct6319	11.0807	0.984098	0.000377282
XM_003360116.2	linc-ssct6159	11.0751	0.984083	0.000378017
XM_001929029.4	linc-ssct3489	11.0143	0.983911	0.00038621
XM_003355734.2	linc-ssct3660	10.9464	0.983715	0.000395628
XM_003123659.1	linc-ssct1775	10.9209	0.983641	0.000399231
XM_003483073.1	linc-ssct1775	10.8689	0.983488	0.000406712
XM_001929103.3	linc-ssct3489	10.7768	0.983212	0.000420406
XM_001925717.4	linc-ssct1775	10.7609	0.983163	0.000422829
XM_001925617.2	linc-ssct3660	10.6341	0.98277	0.000442766
XM_003354186.1	linc-ssct1775	10.6047	0.982677	0.000447552
XM_001929029.4	linc-ssct6323	10.5851	0.982614	0.000450782
XM_003482298.1	linc-ssct1651	10.3687	0.9819	0.000488423
XM_003124818.1	linc-ssct3660	10.2967	0.981653	0.000501808
XM_003132055.1	linc-ssct5500	10.204	0.981328	0.00051971
XM_003481617.1	linc-ssct3489	10.1727	0.981216	0.000525931
XM_003483072.1	linc-ssct2705	10.1711	0.98121	0.000526252
XM_001929029.4	linc-ssct6320	10.0532	0.98078	0.000550567
XM_003126890.3	linc-ssct1775	10.0157	0.98064	0.000558602
XM_001929029.4	linc-ssct6319	10.0144	0.980635	0.000558888
XM_001928695.2	linc-ssct2705	9.82831	0.979917	0.000600954
XM_003129765.3	linc-ssct1775	9.81682	0.979871	0.000603679
XM_001926607.3	linc-ssct4330	9.77382	0.979699	0.000614013
XM_003127962.3	linc-ssct5436	9.7599	0.979643	0.000617404
XM_001925717.4	linc-ssct2705	9.65056	0.979193	0.000644876
XM_003354621.1	linc-ssct1775	9.63915	0.979146	0.000647828
NM_001123138.1	linc-ssct4330	9.59155	0.978944	0.000660332
XM_003126890.3	linc-ssct4330	9.52876	0.978675	0.000677288
XM_003357022.2	linc-ssct1775	9.52125	0.978642	0.000679352
XM_003358698.1	linc-ssct1775	9.46912	0.978414	0.000693894
XM_003130545.3	linc-ssct4330	9.43772	0.978275	0.000702842
XM_003357284.2	linc-ssct6320	9.40876	0.978145	0.000711219
NM_001008688.1	linc-ssct5500	9.35121	0.977884	0.000728241
XM_003131916.3	linc-ssct3489	9.34897	0.977874	0.000728914
XM_003130545.3	linc-ssct3820	9.34728	0.977866	0.00072942
NM_001097431.1	linc-ssct1647	9.34203	0.977842	0.000731003
XM_003357284.2	linc-ssct6319	9.31937	0.977738	0.000737874
XM_003130262.1	linc-ssct3660	9.30633	0.977678	0.000741866
XM_003480617.1	linc-ssct1775	9.29862	0.977642	0.00074424
XM_003357284.2	linc-ssct6323	9.28513	0.977579	0.000748414
XM_003353317.1	linc-ssct1775	9.18231	0.977091	0.000781197
NM_001123194.1	linc-ssct1775	9.14742	0.976922	0.000792729
XM_003483073.1	linc-ssct2705	9.13155	0.976845	0.000798042
XM_003483506.1	linc-ssct4330	9.06909	0.976536	0.000819389
XM_003482298.1	linc-ssct0575	9.02722	0.976325	0.000834094
XM_003130566.1	linc-ssct6159	8.9429	0.975893	0.000864719
NM_214120.1	linc-ssct6321	8.8745	0.975534	0.000890594
XM_003483529.1	linc-ssct5500	8.82162	0.97525	0.000911255
NM_001243301.1	linc-ssct3489	8.78548	0.975054	0.000925717
XM_003127962.3	linc-ssct3976	8.75103	0.974864	0.000939772
XM_003480549.1	linc-ssct6321	8.74383	0.974824	0.000942743
XM_003359374.1	linc-ssct2705	8.72628	0.974727	0.000950031
XM_003483072.1	linc-ssct1775	8.724	0.974714	0.000950986
XM_003133813.2	linc-ssct2883	8.71794	0.97468	0.00095352
NM_001161755.1	linc-ssct0074	8.70847	0.974627	0.0009575
NM_001130224.1	linc-ssct3660	8.68602	0.974501	0.00096702
XM_001925167.3	linc-ssct5281	-8.67126	-0.974417	0.000973343
NM_214120.1	linc-ssct6322	8.65962	0.974351	0.000978363
NM_214120.1	linc-ssct3489	8.64587	0.974272	0.000984339
NM_001123138.1	linc-ssct1775	8.61119	0.974073	0.000999608
XM_003123333.1	linc-ssct4330	8.57479	0.973861	0.00101595
XM_003122341.1	linc-ssct3660	8.5428	0.973673	0.00103058
XM_003483529.1	linc-ssct5501	8.50927	0.973473	0.00104621
XM_003481137.1	linc-ssct2705	8.47963	0.973294	0.00106026
XM_003482298.1	linc-ssct0574	8.45401	0.973139	0.0010726
XM_003480549.1	linc-ssct3489	8.42054	0.972933	0.00108899
XM_003133832.3	linc-ssct1775	8.40306	0.972825	0.00109767
XM_003123333.1	linc-ssct6159	8.40107	0.972813	0.00109866
XR_130585.1	linc-ssct1775	8.3576	0.972541	0.00112065
NM_001123194.1	linc-ssct4330	8.3397	0.972428	0.00112987
NM_001243301.1	linc-ssct6321	8.32335	0.972324	0.00113836
XM_003134646.3	linc-ssct6321	8.29507	0.972143	0.00115325
XM_003481689.1	linc-ssct5501	8.29305	0.972129	0.00115432
NM_214310.1	linc-ssct3660	8.24049	0.971788	0.00118266
NM_001185138.1	linc-ssct5500	8.2381	0.971772	0.00118397
XM_003480549.1	linc-ssct1775	8.23739	0.971768	0.00118436
XM_003480549.1	linc-ssct6322	8.22909	0.971713	0.00118892
XM_001928845.4	linc-ssct2883	8.21343	0.97161	0.00119759
XR_131222.1	linc-ssct1651	8.20676	0.971565	0.0012013
XM_003481689.1	linc-ssct5500	8.20069	0.971525	0.0012047
NM_001243301.1	linc-ssct6322	8.20049	0.971524	0.00120481
NM_213831.1	linc-ssct5501	8.16785	0.971305	0.00122327
XM_003483064.1	linc-ssct1775	8.14152	0.971127	0.00123841
NM_001167649.1	linc-ssct0074	8.09635	0.970818	0.00126493
XM_003128394.1	linc-ssct6321	8.09629	0.970818	0.00126497
XM_003128394.1	linc-ssct6322	8.08146	0.970715	0.00127383
XM_003353317.1	linc-ssct4330	8.07573	0.970676	0.00127727
NM_001008688.1	linc-ssct0074	8.03844	0.970415	0.00129997
XM_003483650.1	linc-ssct3660	7.9944	0.970102	0.00132743
XM_003481137.1	linc-ssct6321	7.97067	0.969932	0.00134252
XM_003481617.1	linc-ssct6321	7.94985	0.969782	0.00135593
XM_003482483.1	linc-ssct2705	7.94857	0.969772	0.00135677
XM_003359949.1	linc-ssct2705	7.91477	0.969525	0.00137892
NM_001243319.1	linc-ssct5500	7.9111	0.969498	0.00138134
XM_003483064.1	linc-ssct4330	7.90584	0.96946	0.00138484
XM_003481617.1	linc-ssct6322	7.89647	0.96939	0.00139109
XM_003134646.3	linc-ssct6322	7.87641	0.969241	0.0014046
NM_001244312.1	linc-ssct1775	7.86151	0.96913	0.00141473
XM_003353618.2	linc-ssct6159	7.83582	0.968936	0.00143242
NM_213855.1	linc-ssct3976	7.79818	0.96865	0.00145884
XM_003354621.1	linc-ssct6159	7.79531	0.968628	0.00146087
XM_003124369.3	linc-ssct6167	-7.79481	-0.968624	0.00146123
XM_001929103.3	linc-ssct6323	7.77022	0.968434	0.00147885
NM_001244130.1	linc-ssct1775	7.76193	0.96837	0.00148485
XM_003360372.2	linc-ssct1647	7.74622	0.968248	0.0014963
XM_003357022.2	linc-ssct6159	7.73897	0.968191	0.00150162
XM_003360372.2	linc-ssct1649	7.71587	0.968009	0.00151872
XM_003360353.1	linc-ssct0074	7.71555	0.968007	0.00151896
XM_001928825.2	linc-ssct4330	7.70395	0.967915	0.00152765
XM_003359189.2	linc-ssct6159	7.701	0.967892	0.00152987
XM_003480989.1	linc-ssct6167	-7.67749	-0.967704	0.00154769
XM_003128394.1	linc-ssct1775	7.66086	0.967571	0.00156045
NM_001123138.1	linc-ssct6159	7.6506	0.967488	0.00156839
XM_003131916.3	linc-ssct6321	7.63481	0.96736	0.00158071
XM_003481137.1	linc-ssct6322	7.62143	0.96725	0.00159124
XM_001928825.2	linc-ssct6159	7.607	0.967132	0.00160269
NM_214120.1	linc-ssct6323	7.60187	0.96709	0.00160678
XM_003129627.3	linc-ssct6159	7.59639	0.967045	0.00161118
XM_003353618.2	linc-ssct6321	7.59136	0.967003	0.00161521
XM_003133188.1	linc-ssct2705	7.57485	0.966866	0.00162858
XM_003129627.3	linc-ssct2705	7.55586	0.966708	0.00164411
XM_003133832.3	linc-ssct4330	7.55356	0.966688	0.001646
NM_001243698.1	linc-ssct4330	7.55012	0.96666	0.00164884
XM_003131916.3	linc-ssct6322	7.54793	0.966641	0.00165065
XM_003121502.3	linc-ssct3820	7.53029	0.966493	0.00166531
XM_003353618.2	linc-ssct6323	7.5264	0.96646	0.00166856
XM_003354732.2	linc-ssct1647	7.52229	0.966425	0.00167202
XM_003360116.2	linc-ssct6323	7.51346	0.96635	0.00167946
XM_003483064.1	linc-ssct6323	7.50929	0.966314	0.00168298
NM_001243319.1	linc-ssct1647	7.4725	0.965998	0.0017145
XM_003353618.2	linc-ssct6322	7.46762	0.965956	0.00171873
XM_001929103.3	linc-ssct6320	7.46505	0.965934	0.00172097
XM_003483064.1	linc-ssct6320	7.45532	0.96585	0.00172946
XM_001929103.3	linc-ssct6319	7.45188	0.96582	0.00173248
XM_001927275.2	linc-ssct2705	7.45023	0.965805	0.00173393
XM_003360116.2	linc-ssct6320	7.43086	0.965636	0.00175106
XM_003129765.3	linc-ssct6323	7.41915	0.965533	0.00176151
XM_003131916.3	linc-ssct1775	7.41014	0.965453	0.0017696
XM_003360116.2	linc-ssct6319	7.40844	0.965438	0.00177113
NM_001243698.1	linc-ssct6159	7.4084	0.965438	0.00177117
XM_003359376.1	linc-ssct2705	7.40346	0.965394	0.00177564
XM_003483064.1	linc-ssct6319	7.39622	0.96533	0.0017822
XM_003483015.1	linc-ssct5500	7.39196	0.965292	0.00178607
XM_003480425.1	linc-ssct4330	7.38513	0.965231	0.00179232
XM_003360372.2	linc-ssct5500	7.38248	0.965207	0.00179474
NM_214120.1	linc-ssct6320	7.35571	0.964967	0.00181949
XM_003134534.3	linc-ssct5501	7.34947	0.96491	0.00182532
XM_003354732.2	linc-ssct5500	7.32517	0.964689	0.00184825
NM_214120.1	linc-ssct6319	7.32253	0.964665	0.00185076
XM_003353618.2	linc-ssct6320	7.30984	0.964549	0.0018629
XM_003353618.2	linc-ssct6319	7.26568	0.96414	0.00190589
XM_001928825.2	linc-ssct6323	7.25199	0.964011	0.00191947
XM_003483014.1	linc-ssct5500	7.22313	0.963739	0.00194849
XM_003481617.1	linc-ssct6323	7.21826	0.963692	0.00195344
NM_001044555.1	linc-ssct5501	7.20563	0.963572	0.00196635
NM_001185138.1	linc-ssct5501	7.19432	0.963463	0.001978
XM_003480425.1	linc-ssct1775	7.19347	0.963455	0.00197888
XM_003481137.1	linc-ssct1775	7.19071	0.963429	0.00198174
XM_003482979.1	linc-ssct5501	7.1895	0.963417	0.00198298
XM_003129627.3	linc-ssct6321	7.17893	0.963315	0.00199399
XM_001929029.4	linc-ssct6159	7.17347	0.963262	0.0019997
XM_001924431.4	linc-ssct1647	7.15318	0.963065	0.0020211
XM_003482979.1	linc-ssct5500	7.15281	0.963061	0.00202149
XM_003125028.3	linc-ssct6167	-7.14767	-0.963011	0.00202696
XR_130585.1	linc-ssct2705	7.14389	0.962974	0.00203099
XM_003129627.3	linc-ssct6322	7.12169	0.962756	0.00205487
XM_003129765.3	linc-ssct6319	7.12024	0.962741	0.00205645
XM_003129765.3	linc-ssct6320	7.11419	0.962681	0.00206303
XM_003359189.2	linc-ssct6320	7.11213	0.962661	0.00206527
NM_001097431.1	linc-ssct1649	7.09972	0.962538	0.00207885
XR_135160.1	linc-ssct5500	7.09813	0.962522	0.0020806
XM_003359189.2	linc-ssct6319	7.08833	0.962424	0.00209143
XM_001928825.2	linc-ssct6320	7.06735	0.962213	0.00211482
XM_003481617.1	linc-ssct6320	7.06556	0.962195	0.00211682
XM_003481617.1	linc-ssct6319	7.04529	0.961989	0.00213976
XM_001926607.3	linc-ssct6159	7.03043	0.961838	0.00215677
XM_001928825.2	linc-ssct6319	7.02127	0.961743	0.00216734
XM_001926858.2	linc-ssct3660	7.00716	0.961598	0.00218375
XM_003353618.2	linc-ssct3489	7.00666	0.961593	0.00218433
NM_001161755.1	linc-ssct5501	7.00184	0.961543	0.00218997
XM_003134646.3	linc-ssct3489	6.99748	0.961498	0.00219509
XM_003480425.1	linc-ssct6159	6.98992	0.961419	0.002204
XM_003483506.1	linc-ssct1775	6.9859	0.961377	0.00220876
XM_003357284.2	linc-ssct1775	6.94319	0.960928	0.00226007
XM_003123659.1	linc-ssct4330	6.93083	0.960797	0.00227519
XM_003483014.1	linc-ssct1647	6.85392	0.959965	0.00237216
NM_213781.1	linc-ssct5500	6.84978	0.959919	0.00237752
XM_003480678.1	linc-ssct6159	6.84114	0.959824	0.00238877
XM_003121462.3	linc-ssct6321	6.83453	0.959751	0.00239742
XM_003359189.2	linc-ssct6323	6.81897	0.959578	0.00241791
XM_003357284.2	linc-ssct6322	6.81864	0.959574	0.00241835
XM_003134646.3	linc-ssct6323	6.79946	0.959359	0.00244393
XM_003360116.2	linc-ssct6322	6.79358	0.959293	0.00245183
XM_003480835.1	linc-ssct6159	6.78981	0.959251	0.00245691
XM_003131149.3	linc-ssct3660	6.78434	0.959189	0.00246431
XM_003356962.1	linc-ssct1647	6.76858	0.95901	0.0024858
XM_003356961.1	linc-ssct1647	6.76251	0.958941	0.00249414
XM_003360116.2	linc-ssct6321	6.75743	0.958883	0.00250113
XM_001929103.3	linc-ssct2705	6.75563	0.958863	0.00250362
NM_001244130.1	linc-ssct2705	6.7422	0.958709	0.00252227
XM_003483015.1	linc-ssct1647	6.73279	0.9586	0.00253544
XM_003481689.1	linc-ssct1647	6.73057	0.958574	0.00253857
NM_001243019.1	linc-ssct5500	6.72862	0.958552	0.00254131
XM_003354732.2	linc-ssct1649	6.72386	0.958497	0.00254802
XM_003482677.1	linc-ssct6319	6.71521	0.958396	0.00256028
XM_003482677.1	linc-ssct6320	6.6774	0.957953	0.00261471
NM_214120.1	linc-ssct6159	6.67085	0.957876	0.0026243
XM_003357284.2	linc-ssct6321	6.65277	0.957661	0.00265095
XM_003480617.1	linc-ssct6159	6.64952	0.957622	0.00265577
XM_001928825.2	linc-ssct6321	6.64146	0.957526	0.00266779
XM_003483529.1	linc-ssct1647	6.62745	0.957357	0.00268884
NM_001001637.1	linc-ssct3976	6.60906	0.957135	0.00271677
XM_001926607.3	linc-ssct1775	6.60407	0.957074	0.00272441
XM_001924431.4	linc-ssct1649	6.5903	0.956906	0.00274564
XR_135160.1	linc-ssct1647	6.58845	0.956883	0.0027485
NM_214396.1	linc-ssct3660	6.58806	0.956878	0.00274911
XM_003356962.1	linc-ssct5500	6.57828	0.956758	0.00276434
XM_003356961.1	linc-ssct5500	6.57357	0.9567	0.0027717
XM_003354186.1	linc-ssct4330	6.56256	0.956564	0.00278903
NM_001243319.1	linc-ssct1649	6.56159	0.956552	0.00279055
XM_001928825.2	linc-ssct6322	6.55685	0.956493	0.00279806
XM_003132055.1	linc-ssct5501	6.54614	0.95636	0.0028151
NM_001123194.1	linc-ssct6159	6.54505	0.956346	0.00281684
XM_003359548.2	linc-ssct3976	6.54504	0.956346	0.00281687
XM_003121462.3	linc-ssct6322	6.5377	0.956255	0.00282863
XM_003134646.3	linc-ssct6320	6.50993	0.955905	0.00287367
XM_003123981.1	linc-ssct1647	6.50662	0.955863	0.00287911
XM_003354621.1	linc-ssct6323	6.50197	0.955804	0.00288677
XM_003134646.3	linc-ssct6319	6.49041	0.955657	0.00290589
XM_003482677.1	linc-ssct6323	6.48986	0.95565	0.0029068
NM_001161755.1	linc-ssct5500	6.48304	0.955562	0.00291816
XM_001925717.4	linc-ssct6159	6.47844	0.955504	0.00292585
XM_003353317.1	linc-ssct3820	6.46399	0.955318	0.00295018
XM_003123981.1	linc-ssct5500	6.45449	0.955195	0.0029663
NM_214120.1	linc-ssct2705	6.45239	0.955167	0.00296989
XM_003480617.1	linc-ssct6323	6.44815	0.955112	0.00297714
XM_003133189.2	linc-ssct2705	6.44083	0.955017	0.00298968
XR_130585.1	linc-ssct6321	6.43432	0.954932	0.00300091
XM_003128394.1	linc-ssct3489	6.43259	0.954909	0.0030039
NM_001243655.1	linc-ssct5501	6.43073	0.954885	0.00300713
XM_003122592.3	linc-ssct6159	6.43033	0.95488	0.00300781
NM_001243655.1	linc-ssct5500	6.4301	0.954877	0.00300822
XM_003480679.1	linc-ssct6159	6.429	0.954862	0.00301012
XM_003357022.2	linc-ssct6323	6.42324	0.954787	0.00302013
NM_001244312.1	linc-ssct6321	6.40961	0.954607	0.00304398
XM_003354621.1	linc-ssct6321	6.40767	0.954581	0.00304741
XM_003481137.1	linc-ssct3489	6.40373	0.95453	0.00305434
XM_003128394.1	linc-ssct2883	6.39841	0.954459	0.00306376
XM_003129352.1	linc-ssct5501	6.39302	0.954387	0.00307334
XM_003126879.1	linc-ssct0074	6.36356	0.953993	0.00312633
XM_003129940.1	linc-ssct3660	6.34779	0.953779	0.00315514
XM_003480617.1	linc-ssct6321	6.32787	0.953508	0.00319202
XM_003482316.1	linc-ssct5436	6.32483	0.953466	0.00319769
XM_003121820.1	linc-ssct0074	6.32402	0.953455	0.00319921
XM_003134646.3	linc-ssct2705	6.31744	0.953365	0.00321154
NM_001244130.1	linc-ssct6159	6.31697	0.953358	0.00321242
XM_003359374.1	linc-ssct1775	6.3076	0.953229	0.00323009
XM_003125066.3	linc-ssct1775	6.30318	0.953168	0.00323847
XM_003354621.1	linc-ssct6320	6.30053	0.953132	0.00324349
XM_003129353.1	linc-ssct5501	6.29528	0.953059	0.00325349
XM_003356227.1	linc-ssct2705	6.28934	0.952976	0.00326486
XM_003124496.1	linc-ssct3660	6.28817	0.95296	0.00326711
XM_003130566.1	linc-ssct4230	6.28789	0.952956	0.00326764
XM_003129627.3	linc-ssct6323	6.28423	0.952905	0.00327466
XM_003125066.3	linc-ssct6159	6.27964	0.952841	0.00328352
NM_214424.1	linc-ssct2883	6.27769	0.952814	0.00328727
XM_003353317.1	linc-ssct6159	6.2741	0.952763	0.00329423
XM_003354621.1	linc-ssct6319	6.26958	0.9527	0.003303
XM_003354621.1	linc-ssct6322	6.25263	0.952461	0.00333618
XM_003356962.1	linc-ssct1649	6.24261	0.952319	0.00335596
XM_003128394.1	linc-ssct6159	6.23747	0.952246	0.00336618
XM_003356961.1	linc-ssct1649	6.23652	0.952233	0.00336806
XM_003125692.2	linc-ssct5500	6.23399	0.952197	0.00337311
XM_003357022.2	linc-ssct6320	6.23337	0.952188	0.00337435
XM_003480617.1	linc-ssct6320	6.23307	0.952184	0.00337495
XM_003482483.1	linc-ssct1775	6.21944	0.951989	0.0034023
XM_003480617.1	linc-ssct6319	6.20575	0.951792	0.00343003
XM_003357022.2	linc-ssct6319	6.20165	0.951732	0.00343841
XM_003357022.2	linc-ssct6321	6.19739	0.951671	0.00344713
XM_003131814.2	linc-ssct3660	6.19404	0.951622	0.003454
XM_003133832.3	linc-ssct2705	6.18407	0.951477	0.00347454
NM_001244312.1	linc-ssct6322	6.18365	0.951471	0.00347542
XR_130585.1	linc-ssct6322	6.17005	0.951272	0.00350371
XM_003129627.3	linc-ssct6320	6.16746	0.951234	0.00350913
XM_003353618.2	linc-ssct4330	6.16178	0.951151	0.00352106
XM_003129627.3	linc-ssct6319	6.15729	0.951085	0.00353051
XM_003480617.1	linc-ssct6322	6.15391	0.951035	0.00353765
XM_003121502.3	linc-ssct1775	6.14772	0.950944	0.00355078
XM_003132055.1	linc-ssct1647	6.14507	0.950904	0.00355642
XM_001927209.1	linc-ssct0574	6.14365	0.950883	0.00355944
XM_003354621.1	linc-ssct2705	6.14283	0.950871	0.00356119
XM_003357284.2	linc-ssct4330	6.14113	0.950846	0.00356482
NM_001243698.1	linc-ssct6323	6.14071	0.95084	0.00356571
XR_135282.1	linc-ssct2705	6.12322	0.950579	0.00360332
XM_003483064.1	linc-ssct6322	6.12086	0.950543	0.00360843
NM_214424.1	linc-ssct6320	6.11876	0.950512	0.00361298
XM_003357284.2	linc-ssct3489	6.10899	0.950365	0.00363428
NM_214424.1	linc-ssct6319	6.10865	0.95036	0.00363502
XM_003480835.1	linc-ssct4330	6.10215	0.950262	0.00364928
XM_001928695.2	linc-ssct1775	6.09451	0.950146	0.00366612
